# Supplementary material for: Ethynyl-substituted benzosiloxaboroles: the role of C(π)⋯B interactions in their crystal packing and use in Cu(i)-catalyzed 1,3-dipolar cycloaddition
Source: RSC Adv. 2024 May 17;14(23):16069–82. doi: 10.1039/d4ra02137a (PMC11099988; doi:10.1039/d4ra02137a)
Supplement: RA-014-D4RA02137A-s002 [file RA-014-D4RA02137A-s002.cif]

# Electronic Supplementary Material (ESI) for RSC Advances.
# This journal is © The Royal Society of Chemistry 2024

####################################################################### 
# 
# This file contains crystal structure data downloaded from the 
# Cambridge Structural Database (CSD) hosted by the Cambridge 
# Crystallographic Data Centre (CCDC).
# 
# Full information about CCDC data access policies and citation 
# guidelines are available at http://www.ccdc.cam.ac.uk/access/V1 
# 
# Audit and citation data items may have been added by the CCDC. 
# Please retain this information to preserve the provenance of 
# this file and to allow appropriate attribution of the data. 
# 
#######################################################################

data_1c
_database_code_depnum_ccdc_archive 'CCDC 2304134'
loop_
_audit_author_name
_audit_author_address
'Krzysztof Durka'
;Warsaw University of Technology
Poland
;
_audit_update_record             
;
2024-04-28 deposited with the CCDC.	2024-05-14 downloaded from the CCDC.
;
_audit_creation_date             2024-04-28
_audit_creation_method           
;
Olex2 1.3
(compiled 2020.11.12 svn.r5f609507 for OlexSys, GUI svn.r6408)
;
_shelx_SHELXL_version_number     2018/3
_chemical_name_common            ?
_chemical_name_systematic        ?
_chemical_formula_moiety         'C10 H10 B F O2 Si'
_chemical_formula_sum            'C10 H10 B F O2 Si'
_chemical_formula_weight         220.08
_chemical_melting_point          ?
_chemical_oxdiff_formula         'C11 H10 N O'
loop_
_atom_type_symbol
_atom_type_description
_atom_type_scat_dispersion_real
_atom_type_scat_dispersion_imag
_atom_type_scat_source
C C 0.0033 0.0016 'International Tables Vol C Tables 4.2.6.8 and 6.1.1.4'
H H 0.0000 0.0000 'International Tables Vol C Tables 4.2.6.8 and 6.1.1.4'
B B 0.0013 0.0007 'International Tables Vol C Tables 4.2.6.8 and 6.1.1.4'
F F 0.0171 0.0103 'International Tables Vol C Tables 4.2.6.8 and 6.1.1.4'
O O 0.0106 0.0060 'International Tables Vol C Tables 4.2.6.8 and 6.1.1.4'
Si Si 0.0817 0.0704 'International Tables Vol C Tables 4.2.6.8 and 6.1.1.4'

_shelx_space_group_comment       
;
The symmetry employed for this shelxl refinement is uniquely defined
by the following loop, which should always be used as a source of
symmetry information in preference to the above space-group names.
They are only intended as comments.
;
_space_group_crystal_system      triclinic
_space_group_IT_number           2
_space_group_name_H-M_alt        'P -1'
_space_group_name_Hall           '-P 1'
loop_
_space_group_symop_operation_xyz
'x, y, z'
'-x, -y, -z'

_cell_length_a                   6.9862(2)
_cell_length_b                   7.4451(2)
_cell_length_c                   10.5854(2)
_cell_angle_alpha                92.553(2)
_cell_angle_beta                 97.855(2)
_cell_angle_gamma                91.766(2)
_cell_volume                     544.49(2)
_cell_formula_units_Z            2
_cell_measurement_reflns_used    17554
_cell_measurement_temperature    100.00(10)
_cell_measurement_theta_max      28.5780
_cell_measurement_theta_min      1.9200
_shelx_estimated_absorpt_T_max   0.963
_shelx_estimated_absorpt_T_min   0.867
_exptl_absorpt_coefficient_mu    0.204
_exptl_absorpt_correction_T_max  1.000
_exptl_absorpt_correction_T_min  0.310
_exptl_absorpt_correction_type   gaussian
_exptl_absorpt_process_details   
;
CrysAlisPro 1.171.41.76a (Rigaku Oxford Diffraction, 2020)
Numerical absorption correction based on gaussian integration over
a multifaceted crystal model
Empirical absorption correction using spherical harmonics,
implemented in SCALE3 ABSPACK scaling algorithm.
;
_exptl_crystal_colour            colourless
_exptl_crystal_colour_primary    colourless
_exptl_crystal_density_diffrn    1.342
_exptl_crystal_description       plate
_exptl_crystal_F_000             228
loop_
_exptl_crystal_face_index_h
_exptl_crystal_face_index_k
_exptl_crystal_face_index_l
_exptl_crystal_face_perp_dist
-1 10 -5 0.0824
2 -10 2 0.0970
-4 -5 13 0.2559
-4 10 2 0.1714
6 -7 -9 0.2584
9 -1 2 0.2234
-6 -1 13 0.2922
-10 0 0 0.2866
0 1 -15 0.2373
0 10 -2 0.0881
-1 -10 4 0.0710
7 -7 0 0.1774
-5 -8 7 0.0941
-1 -10 -3 0.1412

_exptl_crystal_size_max          0.72
_exptl_crystal_size_mid          0.536
_exptl_crystal_size_min          0.187
loop_
_exptl_oxdiff_crystal_face_indexfrac_h
_exptl_oxdiff_crystal_face_indexfrac_k
_exptl_oxdiff_crystal_face_indexfrac_l
_exptl_oxdiff_crystal_face_x
_exptl_oxdiff_crystal_face_y
_exptl_oxdiff_crystal_face_z
-0.8085 9.9800 -5.0302 0.2219 0.9255 -0.3069
2.0880 -10.2284 2.2126 -0.2321 -0.9682 0.0935
-3.8522 -5.1324 12.5597 -0.0979 -0.4094 0.9071
-3.8888 9.6317 2.4089 0.2259 0.9417 0.2495
5.6769 -6.6504 -8.6540 -0.1673 -0.6968 -0.6974
9.4981 -0.5685 1.9430 0.8095 -0.4958 -0.3144
-5.9811 -0.8690 12.9477 -0.0553 0.0341 0.9979
-9.7689 0.3999 0.1359 -0.7642 0.4681 0.4438
0.0271 1.2759 -14.7501 -0.4709 0.2882 -0.8338
-0.0597 10.4687 -1.7200 0.4248 0.8913 -0.1585
-0.8282 -10.2155 3.8267 -0.4084 -0.8569 0.3146
7.4501 -7.0580 0.0858 0.2724 -0.9187 -0.2859
-4.8598 -8.0555 7.1678 -0.5114 -0.5393 0.6690
-1.3567 -9.9419 -3.0691 -0.6873 -0.7247 -0.0489

_diffrn_reflns_av_R_equivalents  0.0255
_diffrn_reflns_av_unetI/netI     0.0128
_diffrn_reflns_Laue_measured_fraction_full 0.997
_diffrn_reflns_Laue_measured_fraction_max 0.941
_diffrn_reflns_limit_h_max       9
_diffrn_reflns_limit_h_min       -9
_diffrn_reflns_limit_k_max       9
_diffrn_reflns_limit_k_min       -10
_diffrn_reflns_limit_l_max       14
_diffrn_reflns_limit_l_min       -14
_diffrn_reflns_number            24998
_diffrn_reflns_point_group_measured_fraction_full 0.997
_diffrn_reflns_point_group_measured_fraction_max 0.941
_diffrn_reflns_theta_full        25.242
_diffrn_reflns_theta_max         28.828
_diffrn_reflns_theta_min         1.944
_diffrn_ambient_environment      N~2~
_diffrn_ambient_temperature      100.00(10)
_diffrn_detector                 'CCD plate'
_diffrn_detector_area_resol_mean 8.0013
_diffrn_detector_type            Eos
_diffrn_measured_fraction_theta_full 0.997
_diffrn_measured_fraction_theta_max 0.941
_diffrn_measurement_details      
;
List of Runs (angles in degrees, time in seconds):

  # Type    Start    End  Width  t~exp~   \w     \q     \k     \f   Frames
#--------------------------------------------------------------------------
  1  \w   -124.00 -37.00   1.00    6.00    --  -29.16 178.00 -30.00   87
  2  \w    -72.00  42.00   1.00    6.00    --  -29.16  77.00   0.00  114
  3  \w   -120.00  62.00   1.00    6.00    --  -29.16   0.00   0.00  182
  4  \w    -14.00  42.00   1.00    6.00    --   29.16  77.00 -90.00   56
  5  \w    -14.00  42.00   1.00    6.00    --   29.16  77.00-150.00   56
  6  \w    -14.00  42.00   1.00    6.00    --   29.16  77.00 -30.00   56
  7  \w    -14.00  42.00   1.00    6.00    --   29.16  77.00-180.00   56
  8  \w   -105.00   9.00   1.00    6.00    --  -29.16 -57.00-120.00  114
  9  \w     -9.00 105.00   1.00    6.00    --   29.16  57.00 -30.00  114
 10  \w    -14.00  42.00   1.00    6.00    --   29.16  77.00  90.00   56
 11  \w     39.00 123.00   1.00    6.00    --   29.16 178.00   0.00   84
 12  \w    -47.00  67.00   1.00    6.00    --   29.16 -57.00 120.00  114
 13  \w    -14.00  42.00   1.00    6.00    --   29.16  77.00  30.00   56
 14  \w    -50.00  77.00   1.00    6.00    --   29.16 -45.00  85.00  127
 15  \w     -9.00 105.00   1.00    6.00    --   29.16  57.00  90.00  114
 16  \w     39.00 123.00   1.00    6.00    --   29.16 178.00 -60.00   84
 17  \w    -14.00  42.00   1.00    6.00    --   29.16  77.00   0.00   56
 18  \w    -62.00 120.00   1.00    6.00    --   29.16   0.00-180.00  182
 19  \w     -9.00 105.00   1.00    6.00    --   29.16  57.00-180.00  114
 20  \w    -62.00 120.00   1.00    6.00    --   29.16   0.00-120.00  182
 21  \w    -62.00 120.00   1.00    6.00    --   29.16   0.00 -90.00  182
 22  \w    -62.00 120.00   1.00    6.00    --   29.16   0.00 -60.00  182
 23  \w    -62.00 120.00   1.00    6.00    --   29.16   0.00 -30.00  182
 24  \w    -62.00  69.00   1.00    6.00    --   29.16   0.00   0.00  131
 25  \w    -62.00 120.00   1.00    6.00    --   29.16   0.00-150.00  182
;
_diffrn_measurement_device       'four-circle diffractometer'
_diffrn_measurement_device_type  'SuperNova, Single source at offset/far, Eos'
_diffrn_measurement_method       '\w scans'
_diffrn_orient_matrix_type       
'CrysAlisPro convention (1999,Acta A55,543-557)'
_diffrn_orient_matrix_UB_11      0.0806490000
_diffrn_orient_matrix_UB_12      0.0469764000
_diffrn_orient_matrix_UB_13      0.0361346000
_diffrn_orient_matrix_UB_21      -0.0446983000
_diffrn_orient_matrix_UB_22      0.0828366000
_diffrn_orient_matrix_UB_23      -0.0124556000
_diffrn_orient_matrix_UB_31      -0.0449075000
_diffrn_orient_matrix_UB_32      -0.0062151000
_diffrn_orient_matrix_UB_33      0.0559085000
_diffrn_radiation_monochromator  mirror
_diffrn_radiation_probe          x-ray
_diffrn_radiation_type           'Mo K\a'
_diffrn_radiation_wavelength     0.71073
_diffrn_source                   'micro-focus sealed X-ray tube'
_diffrn_source_type              'SuperNova (Mo) X-ray Source'
_reflns_Friedel_coverage         0.000
_reflns_Friedel_fraction_full    .
_reflns_Friedel_fraction_max     .
_reflns_number_gt                2528
_reflns_number_total             2683
_reflns_odcompleteness_completeness 99.83
_reflns_odcompleteness_iscentric 1
_reflns_odcompleteness_theta     27.04
_reflns_special_details          
;
 Reflections were merged by SHELXL according to the crystal
 class for the calculation of statistics and refinement.
 
 _reflns_Friedel_fraction is defined as the number of unique
 Friedel pairs measured divided by the number that would be
 possible theoretically, ignoring centric projections and
 systematic absences.
;
_reflns_threshold_expression     'I > 2\s(I)'
_computing_cell_refinement       'CrysAlisPro 1.171.41.76a (Rigaku OD, 2020)'
_computing_data_collection       'CrysAlisPro 1.171.41.76a (Rigaku OD, 2020)'
_computing_data_reduction        'CrysAlisPro 1.171.41.76a (Rigaku OD, 2020)'
_computing_molecular_graphics    'Olex2 1.3 (Dolomanov et al., 2009)'
_computing_publication_material  'Olex2 1.3 (Dolomanov et al., 2009)'
_computing_structure_refinement  'SHELXL 2018/3 (Sheldrick, 2015)'
_computing_structure_solution    'SHELXT 2018/2 (Sheldrick, 2018)'
_refine_diff_density_max         0.440
_refine_diff_density_min         -0.230
_refine_diff_density_rms         0.043
_refine_ls_extinction_coef       .
_refine_ls_extinction_method     none
_refine_ls_goodness_of_fit_ref   1.046
_refine_ls_hydrogen_treatment    constr
_refine_ls_matrix_type           full
_refine_ls_number_parameters     139
_refine_ls_number_reflns         2683
_refine_ls_number_restraints     0
_refine_ls_R_factor_all          0.0304
_refine_ls_R_factor_gt           0.0284
_refine_ls_restrained_S_all      1.046
_refine_ls_shift/su_max          0.000
_refine_ls_shift/su_mean         0.000
_refine_ls_structure_factor_coef Fsqd
_refine_ls_weighting_details     
'w=1/[\s^2^(Fo^2^)+(0.0396P)^2^+0.2238P] where P=(Fo^2^+2Fc^2^)/3'
_refine_ls_weighting_scheme      calc
_refine_ls_wR_factor_gt          0.0768
_refine_ls_wR_factor_ref         0.0783
_refine_special_details          ?
_olex2_refinement_description    
;
1. Fixed Uiso
 At 1.2 times of:
  All C(H) groups
 At 1.5 times of:
  All C(H,H,H) groups, All O(H) groups
2.a Aromatic/amide H refined with riding coordinates:
 C6(H6), C5(H5)
2.b Idealised Me refined as rotating group:
 C9(H9A,H9B,H9C), C10(H10A,H10B,H10C)
2.c Idealised tetrahedral OH refined as rotating group:
 O1(H1)
2.d :
 C8(H8)
;
_atom_sites_solution_hydrogens   geom
_atom_sites_solution_primary     dual
_atom_sites_solution_secondary   ?
loop_
_atom_site_label
_atom_site_type_symbol
_atom_site_fract_x
_atom_site_fract_y
_atom_site_fract_z
_atom_site_U_iso_or_equiv
_atom_site_adp_type
_atom_site_occupancy
_atom_site_site_symmetry_order
_atom_site_calc_flag
_atom_site_refinement_flags_posn
_atom_site_refinement_flags_adp
_atom_site_refinement_flags_occupancy
_atom_site_disorder_assembly
_atom_site_disorder_group
Si1 Si 0.66283(4) 0.20281(4) 0.21908(3) 0.01544(9) Uani 1 1 d . . . . .
F1 F 0.75361(10) 0.16206(9) 0.53306(6) 0.02543(16) Uani 1 1 d . . . . .
O2 O 0.62255(11) 0.36926(10) 0.11635(7) 0.01830(16) Uani 1 1 d . . . . .
O1 O 0.63111(12) 0.69114(10) 0.10942(7) 0.02170(18) Uani 1 1 d . . . . .
H1 H 0.573046 0.665027 0.035751 0.033 Uiso 1 1 calc R U . . .
C1 C 0.70618(14) 0.53731(14) 0.32388(10) 0.0161(2) Uani 1 1 d . . . . .
C2 C 0.71185(14) 0.35882(14) 0.36416(10) 0.0165(2) Uani 1 1 d . . . . .
C3 C 0.74822(15) 0.33291(14) 0.49307(10) 0.0180(2) Uani 1 1 d . . . . .
C6 C 0.73847(15) 0.68180(14) 0.41382(10) 0.0184(2) Uani 1 1 d . . . . .
H6 H 0.735841 0.801697 0.386620 0.022 Uiso 1 1 calc R U . . .
C4 C 0.77846(15) 0.47421(15) 0.58547(10) 0.0190(2) Uani 1 1 d . . . . .
C9 C 0.87716(16) 0.08284(15) 0.18101(12) 0.0225(2) Uani 1 1 d . . . . .
H9A H 0.844206 0.012844 0.099904 0.034 Uiso 1 1 calc R U . . .
H9B H 0.918550 0.001732 0.249106 0.034 Uiso 1 1 calc R U . . .
H9C H 0.982353 0.170348 0.173840 0.034 Uiso 1 1 calc R U . . .
C7 C 0.80956(16) 0.44097(16) 0.71901(11) 0.0226(2) Uani 1 1 d . . . . .
C5 C 0.77433(15) 0.65027(15) 0.54266(10) 0.0196(2) Uani 1 1 d . . . . .
H5 H 0.796528 0.749347 0.603200 0.024 Uiso 1 1 calc R U . . .
C10 C 0.43929(16) 0.06056(15) 0.20691(12) 0.0226(2) Uani 1 1 d . . . . .
H10A H 0.327871 0.137272 0.207439 0.034 Uiso 1 1 calc R U . . .
H10B H 0.446889 -0.017196 0.279603 0.034 Uiso 1 1 calc R U . . .
H10C H 0.424434 -0.013918 0.127238 0.034 Uiso 1 1 calc R U . . .
C8 C 0.83151(19) 0.41401(18) 0.82976(12) 0.0297(3) Uani 1 1 d . . . . .
H8 H 0.849055 0.392456 0.918301 0.036 Uiso 1 1 calc R U . . .
B1 B 0.65136(17) 0.54097(16) 0.17538(11) 0.0171(2) Uani 1 1 d . . . . .

loop_
_atom_site_aniso_label
_atom_site_aniso_U_11
_atom_site_aniso_U_22
_atom_site_aniso_U_33
_atom_site_aniso_U_23
_atom_site_aniso_U_13
_atom_site_aniso_U_12
Si1 0.01587(15) 0.01495(14) 0.01498(15) 0.00071(10) 0.00029(10) 0.00064(10)
F1 0.0345(4) 0.0216(3) 0.0198(3) 0.0073(3) 0.0009(3) -0.0011(3)
O2 0.0237(4) 0.0166(3) 0.0136(4) 0.0001(3) -0.0010(3) 0.0011(3)
O1 0.0304(4) 0.0174(4) 0.0154(4) 0.0016(3) -0.0031(3) -0.0010(3)
C1 0.0143(4) 0.0191(5) 0.0146(5) 0.0012(4) 0.0008(4) 0.0004(3)
C2 0.0147(4) 0.0190(5) 0.0155(5) 0.0010(4) 0.0012(4) 0.0006(3)
C3 0.0162(5) 0.0200(5) 0.0180(5) 0.0047(4) 0.0018(4) -0.0004(4)
C6 0.0189(5) 0.0187(5) 0.0171(5) -0.0001(4) 0.0008(4) 0.0006(4)
C4 0.0146(5) 0.0279(5) 0.0144(5) 0.0014(4) 0.0021(4) -0.0005(4)
C9 0.0189(5) 0.0216(5) 0.0267(6) -0.0014(4) 0.0028(4) 0.0014(4)
C7 0.0196(5) 0.0293(6) 0.0186(5) 0.0005(4) 0.0027(4) -0.0020(4)
C5 0.0182(5) 0.0238(5) 0.0161(5) -0.0033(4) 0.0012(4) 0.0004(4)
C10 0.0190(5) 0.0213(5) 0.0271(6) -0.0019(4) 0.0030(4) -0.0013(4)
C8 0.0303(6) 0.0409(7) 0.0172(6) 0.0032(5) 0.0018(5) -0.0039(5)
B1 0.0178(5) 0.0179(5) 0.0148(5) 0.0002(4) 0.0003(4) 0.0002(4)

_geom_special_details            
;
 All esds (except the esd in the dihedral angle between two l.s. planes)
 are estimated using the full covariance matrix.  The cell esds are taken
 into account individually in the estimation of esds in distances, angles
 and torsion angles; correlations between esds in cell parameters are only
 used when they are defined by crystal symmetry.  An approximate (isotropic)
 treatment of cell esds is used for estimating esds involving l.s. planes.
;
loop_
_geom_bond_atom_site_label_1
_geom_bond_atom_site_label_2
_geom_bond_distance
_geom_bond_site_symmetry_2
_geom_bond_publ_flag
Si1 O2 1.6897(8) . ?
Si1 C2 1.8701(11) . ?
Si1 C9 1.8487(11) . ?
Si1 C10 1.8461(11) . ?
F1 C3 1.3584(12) . ?
O2 B1 1.3943(13) . ?
O1 H1 0.8400 . ?
O1 B1 1.3453(14) . ?
C1 C2 1.4137(14) . ?
C1 C6 1.3963(14) . ?
C1 B1 1.5679(15) . ?
C2 C3 1.3768(14) . ?
C3 C4 1.3951(15) . ?
C6 H6 0.9500 . ?
C6 C5 1.3844(15) . ?
C4 C7 1.4343(15) . ?
C4 C5 1.4057(15) . ?
C9 H9A 0.9800 . ?
C9 H9B 0.9800 . ?
C9 H9C 0.9800 . ?
C7 C8 1.1882(17) . ?
C5 H5 0.9500 . ?
C10 H10A 0.9800 . ?
C10 H10B 0.9800 . ?
C10 H10C 0.9800 . ?
C8 H8 0.9500 . ?

loop_
_geom_angle_atom_site_label_1
_geom_angle_atom_site_label_2
_geom_angle_atom_site_label_3
_geom_angle
_geom_angle_site_symmetry_1
_geom_angle_site_symmetry_3
_geom_angle_publ_flag
O2 Si1 C2 94.51(4) . . ?
O2 Si1 C9 108.07(5) . . ?
O2 Si1 C10 108.00(5) . . ?
C9 Si1 C2 113.91(5) . . ?
C10 Si1 C2 115.44(5) . . ?
C10 Si1 C9 114.56(5) . . ?
B1 O2 Si1 113.33(7) . . ?
B1 O1 H1 109.5 . . ?
C2 C1 B1 111.16(9) . . ?
C6 C1 C2 120.08(10) . . ?
C6 C1 B1 128.70(10) . . ?
C1 C2 Si1 108.12(7) . . ?
C3 C2 Si1 133.64(8) . . ?
C3 C2 C1 118.24(10) . . ?
F1 C3 C2 118.84(9) . . ?
F1 C3 C4 118.03(9) . . ?
C2 C3 C4 123.13(10) . . ?
C1 C6 H6 120.0 . . ?
C5 C6 C1 119.97(10) . . ?
C5 C6 H6 120.0 . . ?
C3 C4 C7 121.23(10) . . ?
C3 C4 C5 117.42(10) . . ?
C5 C4 C7 121.34(10) . . ?
Si1 C9 H9A 109.5 . . ?
Si1 C9 H9B 109.5 . . ?
Si1 C9 H9C 109.5 . . ?
H9A C9 H9B 109.5 . . ?
H9A C9 H9C 109.5 . . ?
H9B C9 H9C 109.5 . . ?
C8 C7 C4 178.68(13) . . ?
C6 C5 C4 121.15(10) . . ?
C6 C5 H5 119.4 . . ?
C4 C5 H5 119.4 . . ?
Si1 C10 H10A 109.5 . . ?
Si1 C10 H10B 109.5 . . ?
Si1 C10 H10C 109.5 . . ?
H10A C10 H10B 109.5 . . ?
H10A C10 H10C 109.5 . . ?
H10B C10 H10C 109.5 . . ?
C7 C8 H8 180.0 . . ?
O2 B1 C1 112.74(9) . . ?
O1 B1 O2 122.33(10) . . ?
O1 B1 C1 124.93(9) . . ?

loop_
_geom_torsion_atom_site_label_1
_geom_torsion_atom_site_label_2
_geom_torsion_atom_site_label_3
_geom_torsion_atom_site_label_4
_geom_torsion
_geom_torsion_site_symmetry_1
_geom_torsion_site_symmetry_2
_geom_torsion_site_symmetry_3
_geom_torsion_site_symmetry_4
_geom_torsion_publ_flag
Si1 O2 B1 O1 178.36(8) . . . . ?
Si1 O2 B1 C1 -2.31(11) . . . . ?
Si1 C2 C3 F1 0.41(16) . . . . ?
Si1 C2 C3 C4 -179.04(8) . . . . ?
F1 C3 C4 C7 -1.54(15) . . . . ?
F1 C3 C4 C5 179.40(9) . . . . ?
O2 Si1 C2 C1 -3.67(8) . . . . ?
O2 Si1 C2 C3 175.80(11) . . . . ?
C1 C2 C3 F1 179.85(9) . . . . ?
C1 C2 C3 C4 0.40(16) . . . . ?
C1 C6 C5 C4 -0.19(16) . . . . ?
C2 Si1 O2 B1 3.43(8) . . . . ?
C2 C1 C6 C5 -0.59(16) . . . . ?
C2 C1 B1 O2 -0.61(13) . . . . ?
C2 C1 B1 O1 178.70(10) . . . . ?
C2 C3 C4 C7 177.91(10) . . . . ?
C2 C3 C4 C5 -1.14(16) . . . . ?
C3 C4 C5 C6 1.02(16) . . . . ?
C6 C1 C2 Si1 -179.94(8) . . . . ?
C6 C1 C2 C3 0.49(15) . . . . ?
C6 C1 B1 O2 -177.50(10) . . . . ?
C6 C1 B1 O1 1.82(18) . . . . ?
C9 Si1 O2 B1 -113.53(8) . . . . ?
C9 Si1 C2 C1 108.37(8) . . . . ?
C9 Si1 C2 C3 -72.15(12) . . . . ?
C7 C4 C5 C6 -178.03(10) . . . . ?
C10 Si1 O2 B1 122.03(8) . . . . ?
C10 Si1 C2 C1 -116.05(8) . . . . ?
C10 Si1 C2 C3 63.43(12) . . . . ?
B1 C1 C2 Si1 2.87(10) . . . . ?
B1 C1 C2 C3 -176.70(9) . . . . ?
B1 C1 C6 C5 176.05(10) . . . . ?

_shelx_res_file                  
;
TITL pd1e_recenzja_n_auto_a.res in P-1
    pd1e_recenzja_n_auto.res
    created by SHELXL-2018/3 at 12:35:59 on 28-Apr-2024
REM Old TITL PD1e_recenzja_N_auto in P-1
REM SHELXT solution in P-1: R1 0.125, Rweak 0.006, Alpha 0.020
REM <I/s> 0.000 for 0 systematic absences, Orientation as input
REM Formula found by SHELXT: C10 N O3 Cl
CELL 0.71073 6.9862 7.4451 10.5854 92.553 97.855 91.766
ZERR 2 0.0002 0.0002 0.0002 0.002 0.002 0.002
LATT 1
SFAC C H B F O Si
UNIT 20 20 2 2 4 2

L.S. 10
PLAN  1
SIZE 0.187 0.536 0.72
TEMP -173
CONF
BOND
list 4
MORE -1
BOND $H
fmap 2
acta
OMIT -6 0 3
REM <olex2.extras>
REM <HklSrc "%.\\PD1e_recenzja_N_auto.hkl">
REM </olex2.extras>

WGHT    0.039600    0.223800
FVAR       1.18495
SI1   6    0.662826    0.202815    0.219082    11.00000    0.01587    0.01495 =
         0.01498    0.00071    0.00029    0.00064
F1    4    0.753606    0.162056    0.533064    11.00000    0.03451    0.02162 =
         0.01980    0.00733    0.00091   -0.00105
O2    5    0.622548    0.369256    0.116352    11.00000    0.02368    0.01657 =
         0.01363    0.00010   -0.00096    0.00113
O1    5    0.631105    0.691138    0.109419    11.00000    0.03042    0.01745 =
         0.01544    0.00159   -0.00305   -0.00096
AFIX 147
H1    2    0.573046    0.665027    0.035751    11.00000   -1.50000
AFIX   0
C1    1    0.706183    0.537313    0.323883    11.00000    0.01431    0.01907 =
         0.01458    0.00119    0.00085    0.00042
C2    1    0.711851    0.358817    0.364156    11.00000    0.01468    0.01900 =
         0.01550    0.00099    0.00125    0.00059
C3    1    0.748217    0.332910    0.493065    11.00000    0.01622    0.01996 =
         0.01798    0.00467    0.00180   -0.00036
C6    1    0.738474    0.681804    0.413824    11.00000    0.01888    0.01871 =
         0.01708   -0.00015    0.00085    0.00055
AFIX  43
H6    2    0.735841    0.801697    0.386620    11.00000   -1.20000
AFIX   0
C4    1    0.778461    0.474209    0.585468    11.00000    0.01459    0.02786 =
         0.01440    0.00135    0.00208   -0.00049
C9    1    0.877164    0.082841    0.181010    11.00000    0.01886    0.02159 =
         0.02672   -0.00140    0.00285    0.00144
AFIX 137
H9A   2    0.844206    0.012844    0.099904    11.00000   -1.50000
H9B   2    0.918550    0.001732    0.249106    11.00000   -1.50000
H9C   2    0.982353    0.170348    0.173840    11.00000   -1.50000
AFIX   0
C7    1    0.809564    0.440973    0.719006    11.00000    0.01961    0.02928 =
         0.01855    0.00052    0.00267   -0.00203
C5    1    0.774329    0.650269    0.542661    11.00000    0.01823    0.02380 =
         0.01615   -0.00328    0.00122    0.00041
AFIX  43
H5    2    0.796528    0.749347    0.603200    11.00000   -1.20000
AFIX   0
C10   1    0.439286    0.060558    0.206913    11.00000    0.01900    0.02126 =
         0.02710   -0.00193    0.00301   -0.00133
AFIX 137
H10A  2    0.327871    0.137272    0.207439    11.00000   -1.50000
H10B  2    0.446889   -0.017196    0.279603    11.00000   -1.50000
H10C  2    0.424434   -0.013918    0.127238    11.00000   -1.50000
AFIX   0
C8    1    0.831509    0.414012    0.829756    11.00000    0.03027    0.04092 =
         0.01722    0.00318    0.00176   -0.00393
AFIX 163
H8    2    0.849055    0.392456    0.918301    11.00000   -1.20000
AFIX   0
B1    3    0.651356    0.540969    0.175384    11.00000    0.01780    0.01792 =
         0.01480    0.00019    0.00031    0.00019
HKLF 4


REM  pd1e_recenzja_n_auto_a.res in P-1
REM wR2 = 0.0783, GooF = S = 1.046, Restrained GooF = 1.046 for all data
REM R1 = 0.0284 for 2528 Fo > 4sig(Fo) and 0.0304 for all 2683 data
REM 139 parameters refined using 0 restraints

END

WGHT      0.0404      0.2180

REM Highest difference peak  0.440,  deepest hole -0.230,  1-sigma level  0.043
Q1    1   0.6871  0.5466  0.2519  11.00000  0.05    0.44
;
_shelx_res_checksum              18672
_shelx_hkl_file                  
;
   0   0  -1  720.59   12.05
   0   0   1  736.58   12.04
   0   0   2  541.55    9.35
   0   0  -2  537.51    9.62
   0   0   2  530.82    9.63
   0   0   2  516.27    9.88
   0   0  -2  535.01    9.40
   0   0   2  542.71    9.40
   0   0   2  540.32    9.35
   0   0   2  531.05    9.33
   0   0   2  542.70    9.35
   0   0  -2  531.20    9.34
   0   0  -2  539.46    8.81
   0   0  -2  524.35    9.97
   0   0  -2  515.73    9.53
   0   0   2  543.77    9.58
   0   0   3 5183.14   80.92
   0   0   3 5199.52   80.46
   0   0   3 5136.83   80.47
   0   0   4   35.77    1.82
   0   0  -4   36.81    1.43
   0   0   4   40.68    1.90
   0   0  -4   36.92    2.06
   0   0   4   38.58    2.09
   0   0   4   38.40    2.25
   0   0  -4   35.98    1.87
   0   0   4   37.39    1.85
   0   0   4   38.22    1.84
   0   0   4   36.86    1.82
   0   0   4   35.93    1.80
   0   0  -4   36.65    2.26
   0   0  -4   36.72    2.02
   0   0   4   38.76    2.07
   0   0  -4   37.67    2.38
   0   0  -5   50.62    1.91
   0   0   5   43.29    2.20
   0   0   5   49.01    2.34
   0   0  -5   47.45    2.63
   0   0   5   52.71    2.92
   0   0   5   47.21    2.55
   0   0  -5   45.31    2.30
   0   0   5   47.67    2.32
   0   0   5   49.30    2.33
   0   0   5   44.70    2.24
   0   0   5   44.14    2.23
   0   0  -5   44.81    2.82
   0   0  -5   45.62    2.57
   0   0   5   47.02    2.59
   0   0  -5   44.45    2.91
   0   0   6    2.44    0.67
   0   0  -6    1.25    0.73
   0   0   6    2.79    0.87
   0   0   6    1.95    0.69
   0   0  -6    1.55    0.84
   0   0   6    1.39    0.54
   0   0   6    2.09    0.64
   0   0   6    1.10    0.49
   0   0   6    1.47    0.55
   0   0   6    2.33    0.61
   0   0  -6    1.38    0.73
   0   0  -6    1.60    0.72
   0   0   6    1.69    0.66
   0   0  -6    0.53    0.34
   0   0   6    1.90    0.56
   0   0   7  139.32    4.89
   0   0  -7  146.47    4.17
   0   0   7  146.69    4.93
   0   0   7  147.19    5.01
   0   0   7  147.32    4.96
   0   0   7  148.18    4.91
   0   0   7  141.17    4.82
   0   0   7  142.42    4.88
   0   0  -7  141.02    6.18
   0   0  -7  149.88    5.85
   0   0   7  148.53    5.82
   0   0   7  146.56    5.56
   0   0   7  157.74    6.17
   0   0  -7  156.62    6.71
   0   0  -7  146.40    5.80
   0   0  -8    8.48    1.71
   0   0  -8    8.04    1.51
   0   0   8    6.92    1.51
   0   0   8    6.28    1.24
   0   0   8    6.75    1.52
   0   0  -8    7.78    1.73
   0   0  -8    8.31    1.60
   0   0  -9  294.90   10.70
   0   0  -9  298.88    9.93
   0   0   9  288.53    9.85
   0   0   9  267.67    8.98
   0   0   9  281.04    9.59
   0   0  -9  278.16   10.76
   0   0  -9  290.52    9.94
   0   0 -10  186.04    8.80
   0   0 -10  183.66    8.12
   0   0  10  177.36    7.94
   0   0 -10  183.41    8.96
   0   0 -10  180.32    8.10
   0   0 -11    8.67    2.08
   0   0 -11    5.22    1.66
   0   0  11    4.79    1.51
   0   0 -11    5.83    1.87
   0   0 -11    9.68    2.06
   0   0  12   43.33    4.23
   0   0 -12   49.70    4.68
   0   0 -12   33.38    4.23
   0   0 -12   40.64    4.59
   0   0  13    9.34    2.19
   0   0 -13   15.56    3.00
   0   0 -13   18.46    3.51
   0   0 -13   11.38    2.63
   0  -1  13   40.84    4.23
   0   1 -13   39.90    4.17
   0   1 -13   40.11    4.61
   0   1 -13   37.44    4.88
   0   1 -13   33.06    4.45
   0   1 -12  195.60   10.18
   0   1 -12  153.60    8.53
   0   1 -12  155.25    7.96
   0  -1  12  169.52    8.20
   0   1 -12  172.67    9.90
   0   1 -12  187.08    9.33
   0   1 -11   20.44    3.19
   0   1 -11   22.99    3.07
   0  -1  11   18.53    2.58
   0   1 -11   20.84    3.32
   0   1 -11   23.58    3.05
   0   1 -11   21.27    2.76
   0   1 -10   88.01    5.90
   0   1 -10   88.22    5.24
   0  -1  10   77.33    5.20
   0   1 -10   96.75    5.77
   0  -1  10   86.38    5.16
   0   1 -10   86.52    6.06
   0   1 -10   88.60    5.55
   0   1  -9   53.09    2.90
   0   1  -9   57.34    4.44
   0  -1   9   52.93    3.90
   0   1  -9   56.24    4.08
   0  -1   9   56.14    3.86
   0  -1   9   54.57    3.43
   0   1  -9   59.59    4.71
   0   1  -9   66.40    4.38
   0   1  -8  428.58   11.86
   0  -1   8  419.58   11.78
   0   1  -8  439.86   12.64
   0  -1   8  397.90   10.47
   0  -1   8  408.51   11.32
   0   1  -8  435.61   11.86
   0   1  -8  403.18    9.38
   0  -1   7  438.20   10.41
   0   1  -7  459.11   11.63
   0  -1   7  444.89   10.62
   0  -1   7  435.71   11.29
   0   1  -7  431.17   10.58
   0  -1   7  438.65   10.54
   0  -1   7  441.46   10.43
   0  -1   7  441.05   10.42
   0  -1   7  430.78   10.36
   0   1  -7  471.23   12.44
   0  -1   7  454.26   11.65
   0   1  -7  457.87   11.62
   0  -1   7  415.47    9.44
   0   1  -7  448.10    9.59
   0   1  -6  735.65   15.08
   0  -1   6  778.20   15.21
   0  -1   6  757.16   14.97
   0  -1   6  768.46   15.04
   0   1  -6  776.09   15.97
   0  -1   6  788.80   16.10
   0  -1   6  732.41   15.20
   0   1  -6  734.47   16.50
   0  -1   6  749.21   14.95
   0  -1   6  767.16   15.87
   0  -1   6  753.72   15.11
   0   1  -6  792.65   15.99
   0   1  -6  699.71   12.95
   0  -1   6  721.31   13.98
   0   1  -6  785.05   14.06
   0  -1   6  764.88   15.02
   0  -1   5  322.79    7.65
   0   1  -5  319.78    7.61
   0   1  -5  314.51    6.21
   0   1  -5  327.95    8.15
   0  -1   5  331.30    7.68
   0  -1   5  323.76    8.19
   0   1  -5  319.97    7.68
   0  -1   5  330.41    7.69
   0  -1   5  331.12    7.66
   0  -1   5  335.01    7.68
   0  -1   5  340.32    8.29
   0   1  -5  306.84    7.99
   0   1  -5  306.94    8.46
   0  -1   5  318.09    7.65
   0  -1   5  306.79    7.54
   0  -1   5  298.35    6.86
   0   1  -5  334.36    6.94
   0   1  -5  310.29    5.68
   0  -1   4  309.09    7.48
   0  -1   4  321.06    7.13
   0   1  -4  315.15    7.13
   0   1  -4  316.15    7.15
   0  -1   4  319.12    7.09
   0  -1   4  318.23    7.07
   0  -1   4  306.60    7.06
   0  -1   4  310.09    7.03
   0  -1   4  309.93    7.03
   0   1  -4  313.80    7.08
   0   1  -4  324.11    7.44
   0   1  -4  313.90    5.96
   0  -1   4  328.85    7.56
   0   1  -4  324.74    7.46
   0   1  -4  322.70    7.55
   0  -1   4  302.66    6.47
   0   1  -4  320.87    6.53
   0  -1   3 2392.04   38.46
   0  -1   3 2411.76   38.87
   0  -1   3 2377.61   38.40
   0   1  -3 2388.18   38.42
   0   1  -3 2370.63   38.72
   0   1  -3 2443.63   37.43
   0   1  -3 2367.94   38.47
   0   1  -3 2405.64   38.50
   0  -1   3 2406.24   38.44
   0  -1   3 2374.25   38.40
   0  -1   3 2344.14   38.37
   0  -1   3 2422.16   38.46
   0   1  -3 2426.20   38.73
   0   1  -3 2311.67   38.82
   0  -1   3 2572.04   38.98
   0  -1   3 2327.72   37.82
   0   1  -3 2433.89   38.01
   0  -1   2    0.54    0.26
   0  -1   2    0.48    0.17
   0  -1   2    0.49    0.21
   0  -1   2    0.17    0.21
   0   1  -2    0.12    0.19
   0   1  -2    0.23    0.23
   0   1  -2   -0.01    0.19
   0   1  -2    0.21    0.19
   0   1  -2    0.65    0.27
   0   1  -2    0.70    0.27
   0  -1   2    0.35    0.21
   0  -1   2    0.10    0.18
   0   1  -2    0.20    0.19
   0  -1   2    0.26    0.24
   0   1  -2    0.57    0.17
   0   1  -2    0.35    0.23
   0   1   1   25.89    0.93
   0  -1  -1   24.64    1.00
   0   1   1   26.54    1.21
   0   1   1   26.92    0.94
   0   1   1   26.05    0.93
   0   1   1   26.26    0.93
   0  -1  -1   25.69    0.97
   0  -1  -1   26.89    0.96
   0  -1  -1   26.35    0.96
   0   1   1   25.83    0.94
   0   1   1   25.09    0.94
   0  -1  -1   26.01    1.00
   0  -1  -1   25.93    1.18
   0   1   2  689.94   11.77
   0   1   2  695.31   12.80
   0   1   2  685.85   12.50
   0   1   2  679.13   11.85
   0   1   2  685.67   11.82
   0   1   2  692.28   11.79
   0   1   2  686.78   11.77
   0   1   2  691.43   11.77
   0  -1  -2  686.42   12.07
   0  -1  -2  702.44   12.73
   0  -1  -2  696.12   11.82
   0  -1  -2  699.25   12.13
   0  -1  -2  688.02   12.83
   0  -1  -3  260.05    5.98
   0   1   3  259.17    5.55
   0  -1  -3  257.21    6.07
   0   1   3  256.54    6.30
   0   1   3  269.61    6.73
   0   1   3  257.63    5.60
   0   1   3  263.73    5.59
   0   1   3  270.96    5.61
   0   1   3  257.37    5.54
   0   1   3  266.82    5.59
   0  -1  -3  252.13    6.48
   0  -1  -3  252.73    5.95
   0  -1  -3  257.35    6.68
   0  -1  -4 2027.84   33.87
   0  -1  -4 1966.58   31.54
   0   1   4 2019.86   33.16
   0  -1  -4 2087.91   34.19
   0   1   4 2075.10   35.11
   0   1   4 2079.55   34.48
   0   1   4 2066.19   33.27
   0   1   4 2044.83   33.18
   0   1   4 2024.87   33.13
   0   1   4 2018.30   33.13
   0   1   4 2053.14   33.19
   0  -1  -4 2012.13   34.90
   0  -1  -4 2009.81   34.00
   0   1   4 2045.37   33.87
   0  -1  -4 2041.01   35.20
   0  -1  -5  312.87    6.07
   0  -1  -5  341.14    8.16
   0   1   5  342.87    7.49
   0  -1  -5  344.49    8.50
   0   1   5  360.16    9.24
   0   1   5  345.27    8.65
   0   1   5  330.78    7.55
   0   1   5  343.96    7.55
   0   1   5  348.74    7.52
   0   1   5  336.67    7.45
   0   1   5  340.64    7.47
   0  -1  -5  350.54    9.18
   0  -1  -5  335.21    8.29
   0  -1  -5  341.45    9.31
   0   1   5  330.28    8.18
   0  -1  -6  737.39   15.51
   0  -1  -6  707.46   13.05
   0   1   6  778.62   14.72
   0  -1  -6  790.93   16.33
   0   1   6  768.15   16.31
   0   1   6  785.44   16.98
   0   1   6  783.00   14.86
   0   1   6  771.80   14.74
   0   1   6  769.56   14.70
   0   1   6  768.55   14.70
   0   1   6  771.52   14.72
   0  -1  -6  820.70   17.33
   0  -1  -6  754.56   15.96
   0  -1  -6  770.17   17.41
   0   1   6  757.39   15.85
   0  -1  -7  221.72    6.95
   0   1   7  223.11    6.23
   0   1   7  230.45    6.36
   0   1   7  225.31    6.26
   0   1   7  222.60    6.21
   0   1   7  229.66    6.29
   0   1   7  222.43    6.24
   0  -1  -7  240.79    8.41
   0  -1  -7  224.77    7.44
   0   1   7  227.88    7.58
   0   1   7  218.24    7.85
   0  -1  -7  228.51    7.58
   0  -1  -7  211.95    8.15
   0   1   7  221.62    7.23
   0  -1  -8  255.71    9.22
   0  -1  -8  229.18    8.10
   0   1   8  233.07    8.65
   0   1   8  238.95    8.31
   0  -1  -8  249.29    8.45
   0  -1  -8  245.76    9.35
   0   1   8  231.16    7.92
   0  -1  -9   10.71    2.02
   0  -1  -9   10.24    1.75
   0   1   9    9.53    1.69
   0   1   9    8.70    1.73
   0  -1  -9   13.33    2.05
   0  -1  -9   12.89    2.19
   0   1  10  105.85    6.26
   0  -1 -10  108.20    6.85
   0  -1 -10  125.08    6.55
   0  -1 -10  123.45    7.06
   0   1  11   59.11    4.84
   0  -1 -11   59.56    5.31
   0  -1 -11   57.78    4.70
   0  -1 -11   59.48    5.16
   0   1  12   11.79    2.40
   0  -1 -12   13.13    2.73
   0  -1 -12   17.46    2.87
   0  -1 -12   19.18    3.17
   0   1  13  397.82   14.96
   0  -1 -13  382.60   16.00
   0  -1 -13  399.85   15.02
   0  -1 -13  424.40   16.48
   0   2 -13    1.31    1.57
   0   2 -13    2.31    1.52
   0  -2  13    0.93    1.13
   0   2 -13    2.94    1.52
   0   2 -13    1.46    0.97
   0   2 -13    3.36    1.69
   0   2 -12  106.77    7.56
   0   2 -12  113.66    7.43
   0  -2  12  101.68    6.03
   0   2 -12  112.99    6.38
   0   2 -12  124.18    7.59
   0   2 -12  105.70    7.79
   0   2 -11    9.44    2.17
   0   2 -11   11.52    2.19
   0  -2  11    6.45    1.81
   0   2 -11   15.56    2.88
   0   2 -11   16.22    2.61
   0   2 -11   13.03    2.06
   0  -2  11    8.11    1.73
   0  -2  10   39.31    3.29
   0  -2  10   36.48    3.57
   0   2 -10   47.04    4.07
   0   2 -10   39.36    2.83
   0   2 -10   39.73    3.73
   0   2 -10   40.01    3.37
   0   2 -10   38.02    3.94
   0  -2   9 1607.02   31.39
   0   2  -9 1662.02   34.17
   0   2  -9 1681.04   33.13
   0   2  -9 1706.14   29.83
   0   2  -9 1630.39   31.51
   0   2  -9 1648.41   32.78
   0  -2   8   12.45    1.69
   0  -2   8   13.59    1.94
   0   2  -8   13.65    1.95
   0   2  -8   12.00    1.95
   0   2  -8   10.56    1.73
   0   2  -8   12.00    1.64
   0  -2   8   12.47    1.64
   0   2  -8   11.38    1.36
   0  -2   7  201.38    6.59
   0   2  -7  199.51    6.65
   0   2  -7  210.68    6.84
   0  -2   7  200.50    6.55
   0  -2   7  196.43    6.46
   0   2  -7  211.83    7.75
   0  -2   7  209.27    6.62
   0  -2   7  191.12    6.29
   0   2  -7  191.12    6.48
   0  -2   7  206.73    6.59
   0   2  -7  210.26    6.71
   0   2  -7  193.54    6.91
   0   2  -7  209.14    7.18
   0  -2   7  207.86    7.27
   0   2  -7  220.60    6.00
   0  -2   7  194.91    5.16
   0  -2   6 1510.53   27.52
   0   2  -6 1486.02   27.51
   0  -2   6 1526.60   27.47
   0   2  -6 1509.47   28.05
   0   2  -6 1534.83   24.89
   0   2  -6 1560.63   27.63
   0   2  -6 1522.16   27.70
   0   2  -6 1495.04   27.66
   0  -2   6 1488.18   27.47
   0  -2   6 1528.88   27.54
   0  -2   6 1518.52   27.30
   0  -2   6 1543.11   27.52
   0  -2   6 1656.41   28.70
   0   2  -6 1585.78   28.36
   0  -2   6 1474.10   25.59
   0   2  -6 1630.47   26.65
   0  -2   5    7.01    0.96
   0  -2   5    6.60    0.93
   0  -2   5    6.64    0.90
   0   2  -5    6.73    0.97
   0   2  -5    7.08    1.00
   0   2  -5    6.33    0.95
   0  -2   5    6.14    0.90
   0  -2   5    6.69    1.05
   0   2  -5    5.66    0.96
   0  -2   5    7.43    1.00
   0  -2   5    5.75    0.93
   0   2  -5    6.15    0.58
   0   2  -5    6.06    0.46
   0   2  -5    6.62    0.97
   0   2  -5    6.43    0.99
   0  -2   5    5.95    0.65
   0   2  -5    7.38    0.86
   0  -2   4  443.30    9.17
   0   2  -4  414.51    9.13
   0   2  -4  397.35    7.23
   0   2  -4  430.40    9.03
   0   2  -4  433.26    9.39
   0   2  -4  428.64    9.23
   0   2  -4  434.63    9.25
   0   2  -4  437.20    9.31
   0   2  -4  443.11    9.46
   0  -2   4  471.98    9.75
   0  -2   4  432.13    9.14
   0  -2   4  424.27    8.97
   0  -2   4  438.53    9.13
   0  -2   4  452.87    9.20
   0   2  -4  459.45    8.84
   0  -2   4  446.94    8.18
   0  -2   3  368.75    7.57
   0   2  -3  356.90    7.50
   0  -2   3  368.14    7.78
   0  -2   3  363.87    7.41
   0   2  -3  350.82    7.38
   0   2  -3  367.28    7.59
   0   2  -3  366.50    7.62
   0   2  -3  367.20    7.66
   0   2  -3  353.55    7.68
   0  -2   3  388.65    8.04
   0  -2   3  377.01    7.61
   0  -2   3  365.63    7.52
   0  -2   3  380.61    7.53
   0   2  -3  367.29    7.43
   0  -2   3  367.31    6.90
   0  -2   2   15.56    0.96
   0   2  -2   15.02    0.92
   0  -2   2   16.35    0.91
   0  -2   2   16.98    1.00
   0   2  -2   14.95    0.86
   0   2  -2   15.82    0.95
   0   2  -2   15.92    0.97
   0   2  -2   14.66    0.93
   0  -2   2   15.36    1.04
   0  -2   2   15.62    0.95
   0  -2   2   16.33    0.92
   0  -2   2   15.55    0.94
   0  -2   2   16.12    0.84
   0   2  -2   16.86    1.03
   0   2  -1 2487.63   38.74
   0   2  -1 2477.96   38.73
   0   2  -1 2476.00   38.74
   0   2  -1 2543.72   38.95
   0  -2   1 2484.52   38.76
   0  -2   1 2468.74   38.52
   0   2  -1 2374.07   38.65
   0   2  -1 2476.75   38.70
   0  -2   1 2426.09   38.77
   0   2   0   33.04    1.20
   0   2   0   33.31    1.22
   0   2   0   33.21    1.21
   0   2   0   31.06    1.17
   0   2   0   32.65    1.20
   0  -2   0   33.26    1.07
   0  -2   0   31.19    1.23
   0   2   0   36.29    1.31
   0  -2   0   32.68    1.11
   0  -2   0   32.29    1.25
   0   2   0   32.62    1.22
   0  -2   0   32.30    1.26
   0   2   1 1079.37   18.04
   0   2   1 1098.40   18.02
   0   2   1 1110.74   18.01
   0   2   1 1106.11   18.01
   0   2   1 1113.82   18.01
   0  -2  -1 1109.51   17.99
   0  -2  -1 1068.29   18.11
   0   2   1 1154.14   18.92
   0  -2  -1 1133.19   18.13
   0   2   1 1102.66   18.00
   0  -2  -1 1117.31   18.40
   0   2   1 1074.12   17.59
   0   2   2 2923.09   45.75
   0  -2  -2 2887.37   46.18
   0   2   2 2899.72   47.28
   0   2   2 2939.03   45.84
   0   2   2 2959.23   45.80
   0   2   2 2934.89   45.74
   0  -2  -2 2924.85   46.42
   0  -2  -2 2822.85   45.97
   0  -2  -2 2878.74   45.87
   0   2   2 2938.29   47.29
   0  -2  -2 2858.14   46.88
   0   2   3 2781.70   46.22
   0   2   3 2778.10   45.76
   0   2   3 2802.70   44.25
   0   2   3 2795.88   44.32
   0   2   3 2819.69   44.19
   0   2   3 2823.21   44.20
   0   2   3 2798.40   44.19
   0  -2  -3 2704.65   44.59
   0  -2  -3 2784.53   44.30
   0   2   3 2798.06   44.18
   0  -2  -3 2691.28   44.85
   0  -2  -3 2756.65   45.12
   0  -2  -3 2726.59   45.86
   0   2   4   10.39    1.34
   0   2   4    9.78    1.35
   0   2   4    9.36    0.90
   0   2   4   10.00    0.93
   0   2   4   11.54    0.98
   0   2   4   10.78    0.96
   0   2   4    8.44    0.85
   0  -2  -4   10.40    1.09
   0  -2  -4    9.55    0.93
   0  -2  -4    9.65    1.24
   0   2   4   10.93    0.96
   0  -2  -4   10.92    1.16
   0  -2  -4    9.57    1.12
   0  -2  -4   10.21    1.32
   0   2   5   28.38    2.40
   0   2   5   29.02    2.31
   0   2   5   30.10    1.76
   0   2   5   29.43    1.78
   0   2   5   33.14    1.80
   0   2   5   29.79    1.71
   0   2   5   30.27    1.72
   0  -2  -5   30.83    2.08
   0  -2  -5   28.59    1.72
   0  -2  -5   27.96    2.31
   0   2   5   31.37    1.77
   0  -2  -5   27.00    1.98
   0  -2  -5   27.48    2.10
   0  -2  -5   26.25    2.29
   0   2   6  158.08    6.20
   0   2   6  174.85    6.76
   0   2   6  164.98    4.99
   0   2   6  162.42    4.90
   0   2   6  173.68    4.96
   0   2   6  167.60    4.88
   0   2   6  170.67    4.92
   0  -2  -6  161.63    5.73
   0  -2  -6  173.68    6.62
   0  -2  -6  175.34    5.07
   0   2   6  167.35    4.90
   0  -2  -6  171.17    5.81
   0  -2  -6  174.29    6.00
   0  -2  -6  173.66    6.74
   0   2   7  349.33   10.86
   0   2   7  339.15   10.34
   0   2   7  357.07    8.36
   0   2   7  349.26    8.29
   0   2   7  356.15    8.33
   0  -2  -7  334.82    9.63
   0  -2  -7  359.05    8.50
   0  -2  -7  357.99   10.82
   0  -2  -7  353.95    9.86
   0  -2  -7  357.37   11.05
   0   2   7  356.83    8.35
   0   2   7  343.81    8.46
   0   2   7  351.02    8.41
   0   2   8  558.06   15.36
   0   2   8  562.82   14.84
   0  -2  -8  571.72   15.69
   0  -2  -8  585.34   15.54
   0  -2  -8  544.02   13.97
   0  -2  -9   45.00    3.98
   0  -2  -9   46.88    3.51
   0  -2  -9   35.62    3.65
   0   2   9   38.21    3.50
   0   2   9   42.71    3.89
   0  -2 -10  122.70    7.17
   0  -2 -10  135.22    6.50
   0  -2 -10  139.83    7.76
   0   2  10  146.04    7.64
   0  -2 -11  113.24    7.24
   0  -2 -11  110.71    6.18
   0  -2 -11  127.38    7.88
   0   2  11  103.51    6.81
   0  -2 -12  122.26    7.98
   0  -2 -12  116.03    6.70
   0  -2 -12  114.56    7.86
   0   2  12  112.51    7.46
   0  -2 -13   52.24    5.53
   0   2  13   52.80    5.47
   0  -2 -13   65.63    5.21
   0  -2 -13   49.77    5.49
   0   3 -13  120.45    8.09
   0   3 -13  127.09    6.88
   0   3 -13  115.25    8.06
   0   3 -12   63.03    5.57
   0  -3  12   55.32    4.32
   0   3 -12   62.15    4.48
   0   3 -12   67.06    5.58
   0   3 -12   54.39    5.48
   0  -3  11   83.94    6.12
   0   3 -11  100.37    6.58
   0   3 -11  100.41    6.46
   0   3 -11   95.65    5.31
   0  -3  11   99.13    5.41
   0   3 -11  101.45    7.05
   0  -3  10    3.70    1.18
   0  -3  10    4.58    1.58
   0   3 -10    3.87    1.42
   0   3 -10    4.06    1.08
   0   3 -10    4.41    1.26
   0   3 -10    2.98    1.29
   0   3 -10    3.73    1.58
   0  -3   9    4.69    1.21
   0  -3   9    3.91    1.39
   0   3  -9    3.73    1.34
   0   3  -9    3.87    1.06
   0   3  -9    2.42    0.93
   0   3  -9    2.45    1.13
   0   3  -9    0.80    0.87
   0  -3   8  156.77    5.92
   0   3  -8  168.59    7.04
   0  -3   8  161.32    6.97
   0   3  -8  162.62    7.39
   0   3  -8  144.73    5.68
   0   3  -8  168.06    6.92
   0   3  -8  181.96    5.90
   0  -3   7   -0.12    0.27
   0  -3   7    0.14    0.61
   0  -3   7   -0.06    0.53
   0  -3   7    0.24    0.51
   0   3  -7    0.42    0.51
   0   3  -7   -0.39    0.50
   0   3  -7   -0.79    0.61
   0  -3   7   -0.13    0.42
   0  -3   7    0.78    0.67
   0  -3   7    0.33    0.68
   0   3  -7    0.00    0.52
   0   3  -7    0.51    0.61
   0   3  -7    1.30    0.92
   0  -3   7    0.72    0.66
   0   3  -7    0.68    0.54
   0  -3   6   79.87    3.52
   0   3  -6   82.94    4.01
   0   3  -6   91.26    4.20
   0  -3   6   87.95    4.04
   0   3  -6   93.55    4.28
   0  -3   6   97.65    4.48
   0  -3   6   90.46    4.06
   0  -3   6   85.57    3.95
   0  -3   6   89.62    3.83
   0   3  -6   87.25    3.63
   0   3  -6   94.22    4.27
   0   3  -6   86.68    4.01
   0  -3   6   93.96    4.10
   0   3  -6   98.90    3.80
   0  -3   6   91.00    2.96
   0   3  -5  900.11   17.50
   0  -3   5  916.03   17.57
   0   3  -5  894.06   16.74
   0   3  -5  873.23   17.72
   0   3  -5  891.70   17.60
   0   3  -5  891.41   17.65
   0   3  -5  898.94   17.74
   0  -3   5  980.20   18.34
   0   3  -5  895.15   17.80
   0  -3   5  922.15   17.60
   0  -3   5  855.76   16.96
   0  -3   5  899.35   17.47
   0  -3   5  904.12   16.86
   0   3  -5  928.94   16.96
   0  -3   5  905.53   15.80
   0  -3   4  759.56   14.70
   0   3  -4  739.30   14.63
   0  -3   4  761.42   14.37
   0  -3   4  767.22   14.88
   0   3  -4  756.08   14.79
   0   3  -4  754.57   13.92
   0   3  -4  751.12   14.70
   0   3  -4  745.60   14.74
   0   3  -4  738.07   14.77
   0   3  -4  721.08   14.76
   0  -3   4  806.71   15.29
   0  -3   4  796.75   14.84
   0  -3   4  768.29   14.67
   0  -3   4  780.80   14.10
   0  -3   4  761.05   13.41
   0   3  -4  772.54   14.37
   0  -3   3  457.22    9.33
   0   3  -3  451.51    9.23
   0  -3   3  432.72    8.94
   0  -3   3  456.76    9.36
   0   3  -3  472.56    8.72
   0   3  -3  453.78    9.29
   0   3  -3  443.60    9.30
   0   3  -3  447.70    9.35
   0   3  -3  449.38    9.42
   0  -3   3  457.56    9.70
   0  -3   3  458.88    9.33
   0  -3   3  455.27    9.28
   0  -3   3  462.44    8.76
   0   3  -3  457.68    9.27
   0  -3   3  464.27    8.61
   0   3  -2 1417.79   23.95
   0   3  -2 1439.58   23.95
   0   3  -2 1431.59   23.95
   0   3  -2 1429.05   23.86
   0  -3   2 1443.12   23.99
   0  -3   2 1409.84   23.78
   0   3  -2 1412.48   23.26
   0  -3   2 1419.46   23.91
   0   3  -2 1424.68   23.88
   0   3  -2 1506.51   24.18
   0  -3   2 1466.50   23.53
   0   3  -1    3.19    0.46
   0   3  -1    2.93    0.45
   0   3  -1    3.16    0.47
   0   3  -1    2.75    0.46
   0   3  -1    3.41    0.49
   0  -3   1    3.25    0.50
   0   3  -1    4.03    0.48
   0  -3   1    3.68    0.45
   0  -3   1    3.74    0.51
   0   3  -1    3.77    0.55
   0  -3   1    3.37    0.49
   0   3   0   36.85    1.55
   0   3   0   38.02    1.57
   0   3   0   39.10    1.58
   0   3   0   39.16    1.58
   0   3   0   37.86    1.56
   0  -3   0   42.91    1.45
   0  -3   0   37.25    1.60
   0   3   0   42.44    1.79
   0  -3   0   37.50    1.42
   0  -3   0   39.00    1.69
   0   3   0   39.55    1.62
   0  -3   0   38.80    1.65
   0   3   1  497.77    9.10
   0   3   1  478.89    9.10
   0   3   1  488.69    9.06
   0   3   1  490.08    9.09
   0   3   1  487.81    9.07
   0  -3  -1  486.04    8.90
   0  -3  -1  479.31    9.22
   0   3   1  511.28   10.14
   0  -3  -1  496.89    9.05
   0  -3  -1  497.90    9.64
   0   3   1  489.52    8.84
   0  -3  -1  473.54    9.24
   0   3   2  188.44    4.51
   0   3   2  190.15    4.47
   0   3   2  193.72    4.46
   0   3   2  191.64    4.47
   0   3   2  189.69    4.45
   0  -3  -2  178.83    4.49
   0  -3  -2  182.26    4.57
   0   3   2  190.61    5.68
   0  -3  -2  185.30    4.65
   0  -3  -2  186.50    5.09
   0   3   2  185.59    4.45
   0   3   3  502.66    9.67
   0  -3  -3  498.73   10.21
   0   3   3  512.60   11.75
   0   3   3  513.62    9.75
   0   3   3  508.71    9.83
   0   3   3  501.08    9.66
   0   3   3  499.12    9.63
   0   3   3  502.15    9.67
   0  -3  -3  486.21   10.03
   0  -3  -3  494.90    9.84
   0  -3  -3  505.59   10.85
   0   3   3  501.57   11.66
   0   3   4  873.05   15.57
   0  -3  -4  863.06   16.39
   0   3   4  854.40   17.80
   0   3   4  852.77   18.14
   0   3   4  882.04   15.63
   0   3   4  851.32   15.66
   0   3   4  874.14   15.54
   0   3   4  877.61   15.56
   0   3   4  870.77   15.55
   0  -3  -4  855.94   16.24
   0  -3  -4  813.57   15.79
   0  -3  -4  849.74   15.73
   0  -3  -4  862.15   17.11
   0  -3  -4  846.94   17.48
   0   3   5  179.79    4.90
   0  -3  -5  170.44    5.52
   0   3   5  174.90    6.71
   0   3   5  164.81    6.39
   0   3   5  177.41    4.98
   0   3   5  178.93    4.94
   0   3   5  177.21    4.86
   0   3   5  178.39    4.87
   0   3   5  171.44    4.82
   0  -3  -5  174.45    5.48
   0  -3  -5  161.07    5.23
   0  -3  -5  177.25    5.03
   0  -3  -5  162.12    5.98
   0  -3  -5  168.06    6.28
   0   3   6    4.65    0.78
   0  -3  -6    4.62    0.95
   0   3   6    5.51    1.31
   0   3   6    6.05    1.32
   0  -3  -6    7.45    1.32
   0   3   6    5.59    0.88
   0   3   6    4.30    0.79
   0   3   6    5.22    0.81
   0   3   6    6.34    0.88
   0   3   6    6.15    0.86
   0  -3  -6    7.22    1.02
   0  -3  -6    6.47    1.07
   0  -3  -6    5.94    1.08
   0  -3  -6    3.96    1.15
   0   3   7  171.58    5.26
   0   3   7  167.79    5.16
   0   3   7  174.91    5.20
   0   3   7  171.09    5.16
   0   3   7  161.02    5.06
   0  -3  -7  167.60    6.74
   0   3   7  160.26    7.21
   0   3   7  163.53    7.05
   0  -3  -7  170.18    5.33
   0  -3  -7  167.43    6.18
   0   3   7  166.22    5.12
   0  -3  -7  175.80    7.30
   0   3   8  319.52    7.99
   0   3   8  311.70    7.94
   0   3   8  305.31    7.91
   0   3   8  312.36    7.99
   0   3   8  309.77    8.03
   0  -3  -8  327.02   10.96
   0  -3  -8  327.70   11.13
   0  -3  -8  331.43    9.70
   0   3   8  320.35    8.02
   0   3   8  327.70   11.35
   0   3   8  298.83   10.71
   0   3   9   30.22    3.47
   0   3   9   31.73    3.37
   0  -3  -9   33.01    3.48
   0  -3  -9   42.33    3.34
   0  -3  -9   31.31    3.43
   0   3  10    9.61    2.20
   0  -3 -10    9.51    2.14
   0  -3 -10   11.25    1.97
   0  -3 -10    7.38    1.92
   0   3  11    2.29    1.63
   0  -3 -11    8.67    2.20
   0  -3 -11    6.32    1.61
   0  -3 -11    2.29    1.51
   0  -3 -12   63.30    4.78
   0  -3 -12   61.89    5.68
   0   3  12   55.22    5.38
   0  -3 -12   61.60    4.82
   0  -3 -12   62.20    5.78
   0   4 -12  108.43    5.77
   0   4 -12  106.13    7.20
   0   4 -12   99.25    7.63
   0  -4  12  111.27    5.86
   0  -4  12   89.16    6.91
   0   4 -12  101.38    7.34
   0   4 -11  196.46    7.53
   0   4 -11  191.17    9.27
   0   4 -11  191.08   10.12
   0  -4  11  196.66    7.67
   0   4 -11  203.94    9.85
   0  -4  11  181.86    9.35
   0  -4  10  283.61   11.24
   0   4 -10  306.69   11.55
   0   4 -10  284.06    9.02
   0   4 -10  291.25   11.02
   0   4 -10  293.78   12.05
   0  -4  10  285.81    9.16
   0   4 -10  298.42    9.38
   0  -4   9   39.29    3.69
   0   4  -9   37.09    3.57
   0   4  -9   37.61    2.77
   0   4  -9   43.64    3.77
   0   4  -9   36.78    3.81
   0  -4   9   39.91    2.90
   0   4  -9   38.20    2.91
   0   4  -8    3.22    1.14
   0  -4   8    3.48    1.23
   0   4  -8    2.10    0.74
   0   4  -8    2.34    0.87
   0  -4   8    2.30    0.85
   0   4  -8    3.17    0.96
   0  -4   7  692.03   14.50
   0   4  -7  682.97   16.06
   0   4  -7  698.83   16.22
   0  -4   7  678.45   15.94
   0   4  -7  672.86   16.19
   0  -4   7  743.30   16.92
   0  -4   7  653.17   15.79
   0  -4   7  690.38   15.94
   0   4  -7  682.31   16.12
   0   4  -7  689.06   14.30
   0   4  -7  692.22   15.99
   0  -4   7  682.54   15.88
   0   4  -7  722.32   15.04
   0  -4   7  676.66   13.10
   0   4  -6  516.50   12.49
   0  -4   6  524.03   12.52
   0   4  -6  519.95   11.06
   0   4  -6  495.98   12.50
   0   4  -6  511.54   12.63
   0   4  -6  522.59   12.77
   0  -4   6  541.51   13.13
   0   4  -6  523.89   12.71
   0  -4   6  526.01   12.58
   0  -4   6  491.35   12.27
   0   4  -6  498.12   12.47
   0  -4   6  541.91   11.33
   0   4  -6  565.76   11.98
   0  -4   6  515.24   10.33
   0  -4   5   49.59    2.89
   0   4  -5   48.27    2.82
   0   4  -5   49.10    2.28
   0   4  -5   48.74    2.89
   0   4  -5   45.83    2.80
   0   4  -5   49.63    2.95
   0   4  -5   46.18    2.83
   0  -4   5   52.57    3.16
   0   4  -5   47.73    2.90
   0  -4   5   46.16    2.79
   0  -4   5   48.73    2.85
   0  -4   5   55.50    2.83
   0  -4   5   51.64    2.40
   0  -4   5   48.75    2.13
   0   4  -5   51.79    2.71
   0  -4   4    0.37    0.28
   0  -4   4    0.34    0.31
   0  -4   4   -0.02    0.37
   0  -4   4    0.52    0.48
   0  -4   4    0.20    0.38
   0   4  -4   -0.08    0.31
   0   4  -4   -0.18    0.36
   0   4  -4   -0.26    0.35
   0   4  -4    0.03    0.36
   0   4  -4    0.81    0.48
   0  -4   4    0.09    0.36
   0  -4   4   -0.41    0.50
   0   4  -4    0.17    0.44
   0   4  -4    0.77    0.40
   0  -4   4    0.54    0.54
   0   4  -3  381.54    8.81
   0   4  -3  402.45    8.98
   0   4  -3  395.70    8.99
   0   4  -3  380.87    8.92
   0  -4   3  415.39    9.42
   0  -4   3  412.45    9.02
   0  -4   3  400.36    8.90
   0   4  -3  398.08    7.94
   0  -4   3  401.91    8.86
   0  -4   3  390.40    8.47
   0  -4   3  429.41    8.33
   0   4  -3  422.08    9.03
   0  -4   3  406.64    9.00
   0   4  -3  403.52    8.88
   0   4  -2 1195.89   21.29
   0   4  -2 1219.05   21.36
   0   4  -2 1214.74   21.33
   0  -4   2 1252.30   21.04
   0   4  -2 1267.13   21.66
   0  -4   2 1210.53   21.33
   0   4  -2 1230.52   20.59
   0  -4   2 1226.86   21.05
   0   4  -2 1219.95   21.28
   0   4  -2 1211.83   21.23
   0  -4   2 1258.28   21.48
   0   4  -1  201.14    5.06
   0   4  -1  199.46    5.05
   0   4  -1  202.29    5.06
   0   4  -1  215.91    5.36
   0  -4   1  215.98    5.23
   0  -4   1  209.73    5.16
   0   4  -1  217.95    5.06
   0  -4   1  205.99    4.77
   0   4  -1  205.89    5.07
   0   4  -1  200.48    5.03
   0  -4   1  204.46    5.18
   0   4   0  297.13    6.41
   0   4   0  296.52    6.42
   0   4   0  299.97    6.44
   0  -4   0  297.69    6.80
   0   4   0  303.68    6.60
   0  -4   0  280.25    6.44
   0   4   0  295.22    6.92
   0  -4   0  291.85    6.06
   0   4   0  288.55    6.36
   0   4   0  296.11    6.42
   0  -4   0  288.42    6.54
   0   4   1    9.72    0.91
   0   4   1    8.20    0.83
   0   4   1    9.89    0.89
   0   4   1    8.90    0.85
   0   4   1    8.81    0.85
   0  -4  -1    8.62    0.76
   0  -4  -1    8.45    0.89
   0   4   1   11.54    1.26
   0  -4  -1   10.24    0.86
   0  -4  -1    9.02    1.01
   0   4   1    9.63    0.87
   0  -4  -1   10.00    0.96
   0   4   2   19.95    1.33
   0   4   2   21.84    1.37
   0   4   2   20.63    1.34
   0   4   2   22.04    1.38
   0   4   2   21.18    1.35
   0  -4  -2   24.03    1.41
   0  -4  -2   25.07    1.54
   0   4   2   22.87    1.95
   0  -4  -2   22.54    1.41
   0  -4  -2   21.46    1.69
   0  -4  -2   21.04    1.44
   0   4   3  112.19    3.56
   0  -4  -3  117.90    3.85
   0   4   3  116.55    5.04
   0   4   3  122.43    3.70
   0   4   3  112.26    3.54
   0   4   3  115.87    3.57
   0   4   3  115.14    3.59
   0   4   3  112.16    3.53
   0  -4  -3  109.43    3.66
   0  -4  -3  111.30    3.70
   0  -4  -3  115.25    4.44
   0   4   3  107.34    4.82
   0   4   4  114.98    3.70
   0  -4  -4  117.79    4.16
   0   4   4  116.34    5.38
   0   4   4  117.03    3.80
   0   4   4  114.55    3.71
   0   4   4  113.36    3.67
   0   4   4  115.14    3.70
   0   4   4  119.15    3.75
   0  -4  -4  110.19    3.97
   0  -4  -4  111.52    3.86
   0  -4  -4  112.27    4.76
   0   4   4  115.26    5.34
   0   4   5  310.01    7.36
   0   4   5  315.66    7.48
   0   4   5  316.95    7.36
   0   4   5  318.16    7.40
   0   4   5  314.51    7.35
   0  -4  -5  305.72    7.99
   0  -4  -5  307.35    7.59
   0   4   5  304.16    7.30
   0  -4  -5  316.03    8.17
   0  -4  -5  308.74    9.21
   0   4   5  297.89    9.60
   0   4   5  311.61   10.04
   0   4   6   34.03    3.21
   0   4   6   34.46    3.23
   0   4   6   29.71    1.95
   0   4   6   35.32    2.12
   0   4   6   34.95    2.07
   0   4   6   35.36    2.09
   0   4   6   32.61    2.02
   0  -4  -6   36.10    2.50
   0  -4  -6   33.40    2.16
   0   4   6   31.84    2.01
   0  -4  -6   32.59    2.44
   0  -4  -6   30.73    2.78
   0  -4  -6   34.00    2.91
   0   4   7  644.25   17.14
   0   4   7  607.61   16.60
   0   4   7  615.55   12.84
   0   4   7  603.99   12.86
   0   4   7  594.15   12.70
   0   4   7  617.59   12.81
   0   4   7  598.77   12.77
   0  -4  -7  646.78   14.46
   0  -4  -7  614.93   13.09
   0   4   7  618.40   12.77
   0  -4  -7  649.40   14.56
   0  -4  -7  596.33   15.72
   0  -4  -7  628.87   16.01
   0   4   8  226.77    9.55
   0   4   8  240.36    9.97
   0   4   8  232.74    6.65
   0   4   8  237.30    6.74
   0   4   8  230.88    6.63
   0   4   8  223.89    6.54
   0   4   8  234.81    6.66
   0  -4  -8  233.03    9.17
   0  -4  -8  223.15    6.78
   0  -4  -8  250.30    8.22
   0  -4  -8  234.20    9.25
   0   4   8  230.58    6.58
   0  -4  -8  241.21    8.07
   0   4   9    2.12    1.11
   0   4   9    1.14    1.10
   0  -4  -9    2.51    1.06
   0  -4  -9    0.46    0.90
   0  -4  -9    2.07    1.02
   0   4  10  610.96   19.02
   0  -4 -10  618.10   16.10
   0  -4 -10  587.67   17.94
   0  -4 -10  620.28   16.08
   0   4  11   41.90    4.78
   0  -4 -11   47.87    3.97
   0  -4 -11   42.01    3.73
   0  -4 -11   39.79    4.39
   0  -4 -12    2.83    1.28
   0   4  12   -0.35    1.31
   0  -5  12  216.29   11.19
   0   5 -11    2.36    0.96
   0   5 -11    1.99    1.25
   0   5 -11    3.13    1.82
   0  -5  11    4.16    1.71
   0   5 -11    1.60    1.23
   0  -5  11    0.82    0.78
   0  -5  10   11.72    1.73
   0   5 -10   11.69    1.63
   0   5 -10    9.08    2.02
   0   5 -10   11.60    2.59
   0   5 -10    8.16    2.02
   0  -5  10    9.98    2.32
   0   5 -10   12.77    2.04
   0  -5   9   61.09    3.54
   0  -5   9   56.00    4.59
   0   5  -9   59.10    4.67
   0   5  -9   63.80    4.02
   0   5  -9   64.02    3.48
   0   5  -9   63.21    4.68
   0  -5   8    5.51    1.09
   0   5  -8    6.70    1.11
   0   5  -8    4.49    1.31
   0   5  -8    6.29    1.31
   0   5  -8    6.77    1.61
   0  -5   8    6.24    1.57
   0   5  -7  114.71    5.63
   0   5  -7  112.94    5.63
   0   5  -7  110.44    5.62
   0  -5   7  125.03    6.06
   0   5  -7  106.65    5.51
   0  -5   7  103.82    5.36
   0  -5   7  112.96    5.51
   0  -5   7  117.60    5.60
   0   5  -7  117.61    5.62
   0   5  -7  119.27    5.68
   0   5  -7  121.44    4.33
   0  -5   7  120.35    4.46
   0   5  -7  116.35    5.06
   0  -5   7  118.29    4.01
   0  -5   6   13.92    1.35
   0  -5   6    8.63    1.40
   0   5  -6   11.39    1.22
   0   5  -6   10.86    1.61
   0   5  -6   10.04    1.58
   0   5  -6   11.66    1.63
   0   5  -6    8.16    1.47
   0   5  -6    6.90    1.39
   0  -5   6    8.12    1.39
   0  -5   6    8.25    1.42
   0   5  -6   13.71    1.86
   0  -5   6    9.61    1.09
   0  -5   6   10.51    1.69
   0   5  -6   13.35    1.77
   0   5  -5  317.72    9.14
   0   5  -5  330.56    9.42
   0   5  -5  331.02    9.36
   0  -5   5  345.36    9.74
   0   5  -5  342.33    9.45
   0  -5   5  327.75    9.23
   0  -5   5  348.21    9.34
   0   5  -5  338.98    9.25
   0   5  -5  329.38    7.57
   0  -5   5  334.75    9.16
   0  -5   5  359.73    9.51
   0   5  -5  319.60    9.08
   0   5  -5  357.40    9.05
   0  -5   5  355.23    7.93
   0   5  -4   24.66    2.01
   0   5  -4   26.88    2.12
   0   5  -4   26.58    2.09
   0  -5   4   28.45    2.27
   0   5  -4   23.24    1.97
   0  -5   4   21.23    1.87
   0  -5   4   24.03    1.96
   0   5  -4   24.45    1.50
   0  -5   4   23.80    1.82
   0  -5   4   22.23    1.88
   0  -5   4   23.24    1.96
   0   5  -4   26.43    2.03
   0  -5   4   27.81    1.74
   0   5  -4   25.47    1.98
   0   5  -3   86.03    3.59
   0   5  -3   84.83    3.61
   0   5  -3   87.56    3.67
   0  -5   3   94.38    3.94
   0  -5   3   90.13    3.70
   0  -5   3   91.38    3.69
   0   5  -3   90.62    3.03
   0  -5   3   86.73    3.49
   0  -5   3   83.64    3.30
   0   5  -3   86.27    3.56
   0  -5   3   90.65    3.71
   0   5  -3   94.29    3.79
   0  -5   3   88.05    3.28
   0   5  -2  151.67    4.80
   0   5  -2  146.97    4.74
   0   5  -2  146.02    4.72
   0   5  -2  149.64    4.68
   0  -5   2  159.44    4.91
   0  -5   2  153.15    4.54
   0   5  -2  157.32    4.39
   0  -5   2  165.26    4.92
   0   5  -2  150.94    4.73
   0   5  -2  164.82    5.06
   0  -5   2  159.12    4.70
   0   5  -1   51.71    2.43
   0   5  -1   52.53    2.46
   0   5  -1   50.52    2.42
   0  -5   1   48.45    2.44
   0  -5   1   51.01    2.18
   0   5  -1   50.78    2.46
   0  -5   1   50.70    2.45
   0   5  -1   49.21    2.36
   0   5  -1   47.38    2.33
   0   5  -1   51.21    2.55
   0  -5   1   51.34    2.52
   0   5   0   67.12    2.70
   0   5   0   65.43    2.68
   0   5   0   60.81    2.60
   0  -5   0   62.56    2.75
   0  -5   0   63.75    2.40
   0   5   0   63.62    3.07
   0  -5   0   61.83    2.70
   0   5   0   62.63    2.62
   0   5   0   62.87    2.63
   0   5   0   66.40    2.82
   0  -5   0   66.52    3.02
   0   5   1  254.93    6.15
   0   5   1  252.23    6.17
   0   5   1  251.66    6.12
   0   5   1  242.58    6.11
   0   5   1  233.63    6.01
   0  -5  -1  251.96    5.70
   0  -5  -1  244.42    6.26
   0   5   1  255.65    7.45
   0  -5  -1  249.45    5.83
   0  -5  -1  244.23    6.32
   0  -5  -1  254.83    6.99
   0   5   2  400.35    8.56
   0   5   2  400.24    8.61
   0   5   2  391.30    8.49
   0   5   2  391.67    8.51
   0   5   2  396.66    8.54
   0  -5  -2  382.51    8.21
   0  -5  -2  382.35    8.70
   0   5   2  378.97   10.44
   0  -5  -2  405.43    8.51
   0  -5  -2  389.64    8.80
   0  -5  -2  402.94    9.91
   0   5   3   10.23    1.08
   0   5   3    8.77    1.01
   0   5   3    9.38    1.01
   0   5   3   11.39    1.12
   0   5   3    9.51    1.02
   0  -5  -3    8.58    1.00
   0  -5  -3   10.76    1.17
   0   5   3   10.14    1.63
   0  -5  -3    7.73    0.99
   0  -5  -3    8.77    1.36
   0  -5  -3    9.65    1.11
   0  -5  -4  457.32   10.38
   0  -5  -4  477.10   10.48
   0   5   4  480.78   13.30
   0   5   4  473.21   10.15
   0   5   4  462.91   10.05
   0   5   4  468.35   10.03
   0   5   4  473.02   10.08
   0   5   4  460.52    9.99
   0  -5  -4  475.02   10.37
   0  -5  -4  458.40   10.32
   0   5   4  457.54   12.95
   0  -5  -4  464.78   12.15
   0   5   5    7.88    1.04
   0   5   5    5.87    0.91
   0   5   5    6.91    0.98
   0   5   5    6.29    0.93
   0   5   5    7.11    1.00
   0  -5  -5    6.21    1.00
   0   5   5    5.73    0.90
   0  -5  -5    5.52    0.94
   0  -5  -5    6.44    1.11
   0  -5  -5    4.50    0.90
   0   5   5    6.54    1.50
   0  -5  -5    5.54    1.34
   0   5   5    5.31    1.43
   0   5   6   73.41    3.28
   0   5   6   77.98    3.40
   0   5   6   69.39    3.17
   0   5   6   76.84    3.34
   0   5   6   77.26    3.36
   0  -5  -6   75.71    3.76
   0  -5  -6   72.11    3.44
   0   5   6   77.01    3.35
   0  -5  -6   82.10    3.95
   0  -5  -6   74.58    4.73
   0   5   6   66.25    4.89
   0   5   6   70.74    4.92
   0   5   7  123.97    4.55
   0   5   7  123.11    4.59
   0   5   7  121.02    4.46
   0   5   7  129.92    4.61
   0   5   7  120.47    4.47
   0  -5  -7  118.13    5.16
   0  -5  -7  127.27    4.82
   0   5   7  123.68    4.52
   0  -5  -7  134.16    5.51
   0  -5  -7  125.12    6.61
   0   5   7  105.10    6.55
   0   5   7  136.03    7.33
   0   5   8   62.03    3.22
   0   5   8   62.59    3.20
   0   5   8   64.51    3.20
   0   5   8   65.13    3.23
   0   5   8   61.68    3.16
   0  -5  -8   63.87    3.95
   0  -5  -8   62.37    3.38
   0  -5  -8   70.43    4.16
   0   5   8   67.17    5.32
   0   5   8   67.53    5.43
   0   5   8   60.49    3.14
   0  -5  -8   58.92    4.75
   0  -5  -9  113.53    5.66
   0  -5  -9  124.00    5.91
   0  -5  -9  112.92    6.62
   0   5   9   99.89    7.06
   0   5   9  109.70    7.27
   0  -5 -10   41.74    3.63
   0  -5 -10   42.91    3.65
   0  -5 -10   46.16    4.44
   0   5  10   45.41    4.98
   0  -5 -11   10.51    1.98
   0   5  11   14.33    3.17
   0  -5 -11   15.19    2.33
   0  -5 -11    9.68    2.44
   0   6 -11   17.52    2.97
   0   6 -11   16.27    3.16
   0  -6  11   14.31    1.96
   0  -6  11   20.63    3.38
   0  -6  10  131.95    5.61
   0  -6  10  144.02    8.32
   0   6 -10  127.41    7.71
   0   6 -10  139.12    5.54
   0   6 -10  142.55    7.92
   0  -6   9   13.21    2.43
   0   6  -9   13.34    2.46
   0  -6   9   11.89    1.56
   0   6  -9   11.49    1.49
   0   6  -9    9.42    2.06
   0   6  -9    9.81    1.87
   0   6  -8   39.78    3.59
   0   6  -8   35.60    2.38
   0   6  -8   43.65    3.35
   0   6  -8   36.82    3.63
   0  -6   8   41.33    3.87
   0   6  -7   61.07    4.21
   0   6  -7   58.33    2.89
   0   6  -7   63.63    4.39
   0  -6   7   57.62    4.32
   0   6  -7   65.01    3.93
   0  -6   6    1.16    0.57
   0  -6   6    1.76    0.84
   0   6  -6    1.59    0.58
   0   6  -6    0.82    0.71
   0   6  -6    1.34    0.80
   0   6  -6    0.51    0.70
   0   6  -6    2.15    0.93
   0   6  -6    1.32    0.83
   0  -6   6    1.82    1.02
   0  -6   6    1.80    0.87
   0   6  -6    1.28    0.79
   0   6  -6    0.46    0.56
   0  -6   6    0.69    0.88
   0   6  -5   19.12    2.11
   0   6  -5   19.44    2.14
   0   6  -5   20.85    2.24
   0  -6   5   17.43    2.12
   0   6  -5   19.76    2.15
   0  -6   5   18.07    2.04
   0  -6   5   17.77    2.00
   0   6  -5   20.82    2.11
   0   6  -5   20.15    1.54
   0  -6   5   15.82    1.86
   0  -6   5   21.04    2.21
   0   6  -5   16.83    1.94
   0  -6   5   21.19    1.75
   0   6  -5   23.85    2.21
   0   6  -4   81.38    4.03
   0   6  -4   73.77    3.91
   0   6  -4   73.33    3.88
   0   6  -4   69.68    3.79
   0  -6   4   79.33    4.23
   0  -6   4   78.06    3.98
   0  -6   4   79.96    3.98
   0   6  -4   72.69    3.00
   0  -6   4   66.96    3.57
   0  -6   4   74.73    3.90
   0   6  -4   74.22    3.83
   0  -6   4   79.72    3.48
   0   6  -4   88.46    4.12
   0   6  -3   42.34    2.71
   0   6  -3   46.97    2.89
   0   6  -3   44.08    2.81
   0  -6   3   46.53    3.03
   0   6  -3   41.80    2.68
   0  -6   3   45.13    2.83
   0  -6   3   44.56    2.80
   0   6  -3   46.66    2.39
   0  -6   3   43.45    2.63
   0  -6   3   43.44    2.51
   0   6  -3   48.07    2.86
   0  -6   3   46.68    2.87
   0  -6   3   47.42    2.65
   0   6  -3   51.29    2.98
   0   6  -2  644.67   13.91
   0   6  -2  651.06   13.97
   0   6  -2  659.65   13.97
   0  -6   2  646.10   13.97
   0   6  -2  661.84   13.86
   0  -6   2  651.35   13.31
   0   6  -2  655.53   13.45
   0  -6   2  656.43   13.94
   0   6  -2  664.92   13.91
   0   6  -2  686.59   14.25
   0  -6   2  680.19   14.02
   0   6  -1  353.68    8.67
   0   6  -1  347.27    8.62
   0   6  -1  352.34    8.66
   0  -6   1  347.05    8.75
   0  -6   1  361.69    8.08
   0   6  -1  362.16    9.07
   0  -6   1  347.09    8.68
   0   6  -1  362.78    8.67
   0   6  -1  343.27    8.53
   0  -6   1  367.13    9.13
   0   6  -1  358.30    8.93
   0   6   0  363.85    8.68
   0   6   0  370.34    8.73
   0   6   0  372.43    8.75
   0  -6   0  369.15    8.92
   0  -6   0  356.43    7.99
   0   6   0  370.16    9.79
   0  -6   0  357.26    8.74
   0   6   0  372.44    8.71
   0   6   0  360.19    8.62
   0  -6   0  370.62    9.50
   0   6   1 2666.48   43.94
   0   6   1 2689.71   43.98
   0   6   1 2643.89   43.93
   0  -6  -1 2595.70   44.19
   0  -6  -1 2582.34   43.08
   0   6   1 2647.42   46.54
   0  -6  -1 2631.72   44.12
   0   6   1 2649.89   43.88
   0   6   1 2729.51   44.03
   0  -6  -1 2660.51   45.61
   0   6   2  130.70    4.44
   0   6   2  133.37    4.44
   0   6   2  127.36    4.37
   0   6   2  122.24    4.32
   0   6   2  131.15    4.44
   0  -6  -2  120.62    3.95
   0  -6  -2  126.41    4.51
   0   6   2  130.00    5.99
   0  -6  -2  131.20    4.15
   0  -6  -2  128.67    4.58
   0  -6  -2  124.47    5.39
   0   6   3   22.05    1.75
   0   6   3   22.74    1.74
   0   6   3   20.96    1.68
   0   6   3   19.68    1.65
   0   6   3   20.25    1.66
   0  -6  -3   19.91    1.57
   0  -6  -3   21.17    1.78
   0   6   3   18.13    2.40
   0  -6  -3   22.49    1.71
   0  -6  -3   22.49    1.88
   0  -6  -3   18.79    2.18
   0  -6  -4  148.08    5.22
   0  -6  -4  144.21    4.96
   0   6   4  153.95    7.40
   0   6   4  148.24    4.92
   0   6   4  151.82    5.01
   0   6   4  149.80    4.93
   0   6   4  149.66    4.95
   0   6   4  138.98    4.83
   0  -6  -4  145.69    4.88
   0  -6  -4  147.19    5.16
   0   6   4  139.21    6.96
   0  -6  -4  143.81    6.55
   0   6   5  112.63    4.30
   0   6   5  111.23    4.23
   0   6   5  110.21    4.22
   0   6   5  109.52    4.19
   0   6   5  106.97    4.17
   0  -6  -5   94.46    4.11
   0  -6  -5  108.03    4.42
   0  -6  -5  108.43    4.45
   0  -6  -5  111.46    4.49
   0   6   5   97.17    5.98
   0   6   5  109.19    6.40
   0  -6  -5  111.86    5.97
   0   6   6   86.92    3.84
   0   6   6   87.37    3.82
   0   6   6   88.18    3.82
   0   6   6   89.78    3.87
   0   6   6   89.85    3.86
   0  -6  -6   85.29    4.10
   0  -6  -6   82.43    3.94
   0  -6  -6   79.26    3.90
   0  -6  -6   95.40    4.37
   0   6   6   91.40    6.16
   0   6   6   91.07    6.05
   0  -6  -6   82.66    5.45
   0   6   7    2.66    0.85
   0   6   7    2.05    0.71
   0   6   7    4.47    0.99
   0   6   7    1.73    0.66
   0   6   7    2.88    0.86
   0  -6  -7    2.00    0.89
   0  -6  -7    2.21    0.89
   0  -6  -7    1.91    0.91
   0   6   7    1.81    1.29
   0  -6  -7    1.79    1.12
   0   6   7    2.82    1.39
   0  -6  -7    3.23    1.01
   0  -6  -8  310.46    9.09
   0  -6  -8  327.97    9.98
   0   6   8  313.86    8.63
   0   6   8  306.52    8.53
   0   6   8  307.02   12.97
   0   6   8  309.86   12.88
   0  -6  -8  314.95    9.08
   0  -6  -8  322.23    9.81
   0   6   8  315.34    8.73
   0   6   8  308.83    8.58
   0  -6  -8  314.92   12.47
   0   6   8  322.97    8.68
   0   6   9  122.11    8.27
   0   6   9  116.69    8.10
   0  -6  -9  138.94    6.36
   0  -6  -9  125.56    6.05
   0   6  10   79.84    6.96
   0  -6 -10   80.23    5.01
   0  -6 -10   85.20    5.17
   0   7 -10    8.60    2.20
   0   7  -9   33.18    3.94
   0  -7   9   43.28    4.45
   0   7  -9   26.63    3.42
   0   7  -9   36.63    2.62
   0   7  -8   53.19    4.56
   0  -7   8   59.23    4.93
   0   7  -8   58.92    4.64
   0   7  -8   53.82    3.03
   0   7  -7  201.11    7.77
   0   7  -7  184.75    5.87
   0   7  -7  181.10    7.90
   0   7  -7  189.69    8.35
   0  -7   7  189.34    8.59
   0   7  -6  189.14    7.92
   0   7  -6  184.53    7.79
   0  -7   6  192.45    8.24
   0  -7   6  190.71    7.95
   0  -7   6  183.40    7.71
   0   7  -6  183.18    7.90
   0   7  -6  180.43    7.89
   0   7  -6  197.86    5.92
   0   7  -6  182.21    7.50
   0  -7   6  196.37    6.61
   0   7  -6  206.87    7.65
   0  -7   6  193.60    7.94
   0   7  -6  192.12    7.86
   0   7  -5   64.55    4.21
   0  -7   5   73.90    4.74
   0   7  -5   72.39    4.45
   0  -7   5   72.41    4.47
   0  -7   5   73.69    4.45
   0   7  -5   73.23    4.53
   0   7  -5   84.07    4.81
   0   7  -5   73.90    3.37
   0   7  -5   70.33    4.19
   0   7  -5   78.85    4.40
   0  -7   5   81.21    3.97
   0  -7   5   76.42    4.59
   0   7  -5   71.75    4.39
   0   7  -4   22.80    2.35
   0   7  -4   24.88    2.46
   0  -7   4   27.89    2.77
   0  -7   4   25.02    2.45
   0  -7   4   25.05    2.46
   0   7  -4   33.05    2.84
   0   7  -4   24.29    2.40
   0   7  -4   26.15    2.02
   0   7  -4   29.07    2.55
   0  -7   4   26.22    2.28
   0   7  -4   26.70    2.50
   0  -7   4   24.74    2.45
   0   7  -3   49.12    3.26
   0   7  -3   50.47    3.34
   0   7  -3   52.64    3.42
   0  -7   3   52.20    3.54
   0   7  -3   47.46    3.17
   0  -7   3   52.80    3.41
   0  -7   3   56.65    3.43
   0   7  -3   49.50    2.89
   0   7  -3   52.25    3.30
   0  -7   3   51.23    3.36
   0   7  -3   55.18    3.45
   0  -7   3   51.69    3.20
   0   7  -2  165.32    5.96
   0   7  -2  158.75    5.92
   0   7  -2  161.65    6.00
   0   7  -2  162.85    5.98
   0  -7   2  175.52    6.40
   0  -7   2  173.25    6.15
   0   7  -2  172.48    6.02
   0  -7   2  165.04    5.55
   0  -7   2  169.75    6.17
   0   7  -2  168.39    5.97
   0  -7   2  179.63    6.38
   0   7  -1   60.12    3.31
   0   7  -1   60.96    3.34
   0   7  -1   55.64    3.20
   0  -7   1   60.22    3.39
   0   7  -1   60.55    3.27
   0  -7   1   52.46    2.78
   0   7  -1   59.37    3.57
   0  -7   1   64.40    3.43
   0   7  -1   58.37    3.25
   0  -7   1   58.39    3.51
   0   7   0  279.11    7.86
   0   7   0  274.94    7.80
   0   7   0  267.96    7.77
   0  -7   0  282.56    8.07
   0  -7   0  261.04    6.97
   0   7   0  289.24    9.17
   0  -7   0  285.24    7.98
   0   7   0  276.67    7.76
   0   7   0  288.87    7.86
   0  -7   0  284.68    8.82
   0   7   1   37.72    2.52
   0   7   1   38.02    2.50
   0   7   1   35.26    2.43
   0  -7  -1   38.93    2.64
   0  -7  -1   33.43    2.08
   0   7   1   38.14    3.34
   0  -7  -1   38.31    2.59
   0   7   1   35.00    2.40
   0   7   1   36.72    2.45
   0  -7  -1   37.05    3.01
   0   7   2   29.35    2.19
   0   7   2   29.36    2.19
   0   7   2   32.49    2.31
   0  -7  -2   26.44    2.21
   0  -7  -2   29.18    1.95
   0   7   2   28.44    3.06
   0  -7  -2   28.35    2.25
   0   7   2   33.91    2.33
   0   7   2   29.13    2.17
   0  -7  -2   31.40    2.91
   0   7   3  475.07   11.21
   0   7   3  463.53   11.15
   0   7   3  471.03   11.23
   0  -7  -3  478.71   11.61
   0  -7  -3  476.96   10.71
   0   7   3  470.98   14.65
   0  -7  -3  486.76   11.57
   0   7   3  480.83   11.23
   0   7   3  478.77   11.25
   0  -7  -3  502.13   13.94
   0   7   4    0.25    0.52
   0   7   4    2.20    0.78
   0   7   4    1.61    0.72
   0   7   4    2.10    0.77
   0   7   4    0.98    0.58
   0  -7  -4    1.03    0.72
   0   7   4    2.23    1.36
   0  -7  -4    0.76    0.66
   0  -7  -4    2.50    1.34
   0   7   4    2.90    1.47
   0  -7  -4    1.88    0.82
   0   7   5  278.02    7.94
   0   7   5  278.28    7.98
   0   7   5  286.69    8.02
   0   7   5  269.61    7.88
   0   7   5  265.88    7.85
   0   7   5  269.30   11.20
   0   7   5  271.29   11.35
   0  -7  -5  270.36    8.21
   0   7   5  277.55   11.68
   0  -7  -5  282.72    8.06
   0  -7  -5  269.65   10.69
   0  -7  -5  271.68    8.28
   0   7   6   52.05    3.17
   0   7   6   56.15    3.28
   0   7   6   57.06    3.30
   0   7   6   60.97    3.41
   0   7   6   56.40    5.17
   0   7   6   61.97    5.43
   0  -7  -6   59.45    3.56
   0   7   6   58.95    3.32
   0  -7  -6   55.68    3.40
   0  -7  -6   62.18    5.13
   0  -7  -6   57.65    3.54
   0   7   7  130.61    5.28
   0   7   7  129.87    5.32
   0   7   7  129.69    5.28
   0   7   7  134.75    5.34
   0   7   7  135.79    8.50
   0   7   7  121.27    8.01
   0  -7  -7  137.44    5.72
   0   7   7  135.24    5.34
   0  -7  -7  136.83    5.78
   0  -7  -7  134.07    8.03
   0  -7  -7  132.44    5.66
   0   7   8   18.48    1.94
   0   7   8   14.23    1.76
   0   7   8   17.98    1.92
   0   7   8   18.57    1.92
   0   7   8   16.69    1.87
   0  -7  -8   18.89    2.14
   0  -7  -8   22.71    2.49
   0   7   8   18.25    3.40
   0  -7  -8   14.55    2.91
   0   7   8    9.84    2.69
   0  -7  -8   19.06    2.17
   0   7   9  174.01   10.52
   0   7   9  170.01   10.46
   0   8  -8  228.40   10.04
   0   8  -8  273.73   11.32
   0   8  -7    3.86    1.47
   0   8  -7    4.77    1.13
   0   8  -7    5.92    1.58
   0  -8   7    6.04    1.74
   0   8  -6    0.33    0.73
   0   8  -6    0.04    0.86
   0   8  -6    0.46    0.93
   0   8  -6    0.53    1.12
   0  -8   6    0.36    0.87
   0  -8   6    0.25    0.91
   0  -8   6   -0.24    0.99
   0   8  -6   -0.06    0.65
   0  -8   6    0.57    0.87
   0   8  -6    0.23    0.73
   0  -8   6    0.63    0.99
   0   8  -5  152.47    7.26
   0   8  -5  145.51    7.20
   0   8  -5  138.88    6.80
   0  -8   5  160.85    7.61
   0  -8   5  148.26    7.08
   0  -8   5  152.98    7.10
   0   8  -5  149.14    7.03
   0  -8   5  140.55    6.92
   0   8  -5  150.46    5.68
   0   8  -5  154.93    7.23
   0  -8   5  164.20    6.59
   0   8  -4    1.64    1.10
   0   8  -4    1.18    1.03
   0   8  -4    1.66    1.02
   0   8  -4    1.66    0.99
   0  -8   4    2.59    1.11
   0  -8   4    1.35    0.89
   0  -8   4    2.43    1.05
   0   8  -4    3.12    0.97
   0  -8   4    0.52    0.79
   0   8  -4    1.74    0.90
   0  -8   4    0.10    0.93
   0   8  -3  112.40    5.56
   0   8  -3  106.84    5.47
   0  -8   3  112.08    5.84
   0   8  -3   91.10    4.92
   0  -8   3  113.47    5.58
   0  -8   3  105.12    5.33
   0   8  -3  103.32    5.28
   0   8  -3  104.35    4.96
   0  -8   3  109.06    5.48
   0   8  -3  113.48    5.47
   0  -8   3  116.96    5.55
   0  -8   2   22.72    2.35
   0   8  -2   17.49    2.07
   0   8  -2   19.16    2.24
   0   8  -2   18.10    2.13
   0   8  -2   19.16    2.17
   0   8  -2   19.13    2.17
   0  -8   2   17.35    2.09
   0  -8   2   18.48    2.16
   0  -8   2   19.06    2.26
   0  -8   2   17.75    2.25
   0   8  -2   15.97    1.90
   0   8  -2   21.62    2.27
   0   8  -1   72.62    4.10
   0   8  -1   61.30    3.78
   0   8  -1   69.30    3.92
   0  -8   1   69.72    4.05
   0   8  -1   69.45    4.44
   0  -8   1   70.84    4.04
   0   8  -1   61.87    3.82
   0  -8   1   65.99    4.29
   0   8  -1   66.99    3.88
   0   8   0  290.10    8.85
   0   8   0  276.30    8.67
   0   8   0  302.40    8.97
   0  -8   0  292.98    9.00
   0   8   0  288.75   10.24
   0  -8   0  284.51    8.81
   0   8   0  303.64    8.84
   0   8   0  298.27    8.80
   0  -8   0  303.91   10.09
   0   8   1   50.49    3.24
   0   8   1   49.48    3.19
   0   8   1   48.77    3.19
   0  -8  -1   55.03    3.48
   0  -8  -1   48.65    2.75
   0   8   1   52.42    4.32
   0  -8  -1   50.64    3.30
   0   8   1   50.70    3.23
   0   8   1   53.09    3.28
   0  -8  -1   48.21    3.86
   0   8   2  206.55    7.03
   0   8   2  203.47    7.00
   0   8   2  208.61    7.10
   0  -8  -2  222.35    7.51
   0  -8  -2  183.92    6.00
   0   8   2  218.01    9.66
   0  -8  -2  216.02    7.30
   0   8   2  212.28    7.05
   0   8   2  206.46    6.95
   0  -8  -2  206.92    8.74
   0   8   3   49.58    3.20
   0   8   3   54.71    3.39
   0   8   3   49.00    3.24
   0  -8  -3   57.27    3.63
   0  -8  -3   50.57    2.89
   0   8   3   41.05    4.39
   0  -8  -3   53.10    3.46
   0   8   3   50.11    3.22
   0   8   3   44.98    3.08
   0  -8  -3   50.01    4.38
   0   8   4  293.45    8.69
   0   8   4  284.89    8.62
   0   8   4  279.62    8.60
   0   8   4  285.45    8.67
   0   8   4  289.16    8.73
   0   8   4  257.11   11.66
   0  -8  -4  306.42    9.17
   0   8   4  296.60   12.57
   0  -8  -4  273.26    7.95
   0  -8  -4  288.24    9.09
   0  -8  -4  308.61   11.85
   0   8   5    1.64    0.72
   0   8   5    2.39    0.86
   0   8   5    1.12    0.74
   0   8   5    1.43    0.66
   0   8   5    0.59    0.67
   0  -8  -5    2.11    0.90
   0   8   5    0.45    1.35
   0  -8  -5    1.13    0.70
   0  -8  -5    1.17    0.84
   0   8   5   -1.36    1.56
   0   8   5    1.34    1.37
   0  -8  -5    1.72    1.37
   0   8   6    9.00    1.42
   0   8   6    9.51    1.52
   0   8   6    7.83    1.32
   0   8   6    7.19    1.31
   0  -8  -6   10.03    1.62
   0  -8  -6    8.34    1.57
   0  -8  -6    8.50    1.41
   0   8   6    6.11    2.19
   0   8   6    5.18    2.01
   0  -8  -6    8.86    2.32
   0   8   6    9.59    1.49
   0   8   7   38.79    2.96
   0   8   7   38.16    2.97
   0   8   7   34.36    2.83
   0   8   7   39.22    4.95
   0   8   7   36.75    4.73
   0  -8  -7   38.29    3.20
   0  -8  -7   42.58    3.17
   0  -8  -7   32.21    2.98
   0   8   7   36.09    2.91
   0   8   7   31.34    2.76
   0  -8  -7   41.42    4.88
   0   8   8   33.20    2.83
   0   8   8   38.94    5.13
   0   9  -6   83.34    6.03
   0   9  -6   75.54    5.82
   0   9  -6   83.21    5.74
   0  -9   6   82.61    5.92
   0  -9   6   73.16    5.51
   0  -9   6   79.46    5.74
   0   9  -6   80.08    5.74
   0   9  -6   78.68    5.79
   0  -9   6   78.83    5.11
   0   9  -5   12.24    2.25
   0   9  -5    9.68    2.03
   0   9  -5   14.54    2.49
   0   9  -5   10.91    2.21
   0  -9   5   14.15    2.41
   0  -9   5   12.58    2.27
   0  -9   5   13.38    2.30
   0   9  -5   16.22    2.18
   0  -9   5   14.18    2.27
   0  -9   5   16.28    2.68
   0   9  -5    7.34    1.77
   0   9  -4  100.50    6.05
   0   9  -4  106.99    6.28
   0   9  -4   97.36    5.71
   0  -9   4  103.75    6.33
   0  -9   4   96.45    5.88
   0  -9   4  100.85    5.93
   0  -9   4   95.04    5.82
   0   9  -4   96.49    5.82
   0   9  -4  102.82    5.46
   0   9  -4   96.28    5.87
   0  -9   4  104.26    5.93
   0   9  -3  181.56    8.08
   0   9  -3  188.88    8.14
   0   9  -3  175.81    7.55
   0  -9   3  180.32    8.24
   0  -9   3  186.00    8.08
   0  -9   3  184.33    7.94
   0  -9   3  198.77    8.28
   0   9  -3  198.21    8.16
   0   9  -3  187.19    7.85
   0   9  -3  186.79    8.05
   0  -9   3  198.63    8.43
   0   9  -2   19.77    2.47
   0   9  -2   16.87    2.31
   0   9  -2   18.21    2.38
   0  -9   2   20.04    2.54
   0  -9   2   19.72    2.48
   0   9  -2   19.57    2.49
   0  -9   2   22.16    2.60
   0   9  -2   16.14    2.42
   0  -9   2   17.32    2.45
   0  -9   2   21.87    2.80
   0   9  -1   68.88    4.49
   0   9  -1   67.26    4.39
   0   9  -1   68.16    4.46
   0  -9   1   66.01    4.47
   0  -9   1   69.65    4.48
   0   9  -1   69.05    4.41
   0  -9   1   62.15    4.31
   0   9  -1   68.48    5.06
   0   9  -1   66.39    4.32
   0  -9   1   65.46    4.86
   0   9   0   44.09    3.48
   0   9   0   44.12    3.53
   0   9   0   46.95    3.59
   0  -9   0   48.20    3.66
   0  -9   0   53.14    3.83
   0   9   0   45.28    3.51
   0   9   0   50.59    4.55
   0  -9   0   45.65    3.56
   0   9   0   49.00    3.60
   0  -9   0   51.67    4.41
   0   9   1   15.01    2.01
   0   9   1   12.94    1.92
   0   9   1   12.36    1.84
   0  -9  -1   13.81    1.99
   0   9   1   13.11    1.90
   0   9   1   12.41    1.88
   0   9   1   14.00    2.67
   0  -9  -1   12.35    2.42
   0  -9  -1   15.05    2.05
   0   9   2    6.90    1.43
   0   9   2    7.28    1.42
   0   9   2    5.61    1.34
   0   9   2    4.73    1.24
   0  -9  -2    6.59    1.42
   0  -9  -2    4.93    1.78
   0   9   2    6.17    2.07
   0  -9  -2    7.81    1.58
   0   9   2    6.08    1.29
   0   9   3  164.61    6.71
   0   9   3  172.32    6.84
   0   9   3  158.76    6.70
   0   9   3  163.77    6.75
   0   9   3  167.67    6.86
   0  -9  -3  177.60    9.29
   0  -9  -3  169.16    7.03
   0   9   3  168.47    9.73
   0  -9  -3  173.50    7.22
   0   9   4   18.79    2.25
   0   9   4   19.61    2.33
   0   9   4   22.25    2.43
   0  -9  -4   19.73    2.42
   0  -9  -4   18.14    2.30
   0   9   4   17.37    3.33
   0   9   4   22.19    2.38
   0   9   4   18.14    2.20
   0  -9  -4   20.98    2.07
   0   9   4   14.91    3.27
   0  -9  -4   19.58    3.30
   0  -9  -5   14.84    1.81
   0   9   5   18.59    3.45
   0 -10   1   14.29    2.37
   1  -9  -5    0.49    1.62
   1  -9  -5    1.29    0.93
  -1   9   5    1.43    1.79
   1  -9  -5    2.16    0.88
   1  -9  -5    1.34    0.95
  -1   9   5    1.62    1.00
  -1   9   4  324.59   10.39
  -1   9   4  315.01   10.47
  -1   9   4  318.04   10.43
  -1   9   4  321.89   10.53
  -1   9   4  318.44   14.15
   1  -9  -4  350.92   11.09
  -1   9   4  318.79   14.02
   1  -9  -4  308.96    9.14
  -1   9   4  322.09   10.34
   1  -9  -4  361.93   11.36
   1  -9  -4  351.74   13.45
  -1   9   3    3.01    1.19
  -1   9   3    4.58    1.19
  -1   9   3    3.91    1.26
  -1   9   3    2.65    1.20
  -1   9   3    2.40    1.09
   1  -9  -3    3.67    1.28
  -1   9   3    1.56    1.59
   1  -9  -3    3.37    0.94
   1  -9  -3    4.40    1.74
   1  -9  -3    6.84    1.61
  -1   9   2   46.95    3.71
  -1   9   2   51.71    3.81
  -1   9   2   47.43    3.70
   1  -9  -2   46.82    3.78
  -1   9   2   47.98    3.63
   1  -9  -2   47.12    3.08
  -1   9   2   44.70    4.67
   1  -9  -2   47.48    3.73
  -1   9   2   47.19    3.61
   1  -9  -2   51.75    4.50
  -1   9   1   22.90    2.61
  -1   9   1   19.23    2.38
   1  -9  -1   19.55    2.69
   1  -9  -1   22.76    2.64
   1  -9  -1   24.82    2.72
  -1   9   1   21.88    3.12
   1  -9  -1   21.35    2.14
  -1   9   1   22.33    2.55
   1  -9  -1   20.76    2.56
  -1   9   1   22.92    2.56
  -1   9   0    4.13    1.30
  -1   9   0    5.11    1.39
  -1   9   0    7.42    1.67
  -1   9   0    6.75    1.58
   1  -9   0    8.96    1.72
   1  -9   0    5.83    1.46
  -1   9   0    5.95    1.67
   1  -9   0    5.36    1.20
   1  -9   0    6.35    1.62
   1  -9   0    4.65    1.29
   1  -9   1   87.50    5.41
  -1   9  -1  102.04    5.66
  -1   9  -1  105.23    6.09
   1  -9   1   99.51    5.72
   1  -9   1   98.74    5.63
  -1   9  -1   90.66    5.46
  -1   9  -1   92.65    5.62
   1  -9   1   95.31    5.53
  -1   9  -1   97.05    5.58
  -1   9  -2  140.85    7.08
   1  -9   2  138.42    6.63
   1  -9   2  156.97    7.49
   1  -9   2  139.25    7.05
  -1   9  -2  129.19    6.94
  -1   9  -2  144.71    7.22
  -1   9  -2  150.46    7.03
   1  -9   2  136.64    6.65
  -1   9  -2  135.14    6.87
   1  -9   2  154.58    7.42
  -1   9  -3  136.89    7.19
  -1   9  -3  127.87    7.14
  -1   9  -3  136.54    7.25
   1  -9   3  136.81    6.80
   1  -9   3  132.94    7.13
   1  -9   3  136.28    7.10
  -1   9  -3  139.29    6.51
   1  -9   3  132.27    7.09
  -1   9  -3  144.78    7.31
   1  -9   3  145.57    6.72
  -1   9  -4    2.27    1.41
  -1   9  -4    0.40    0.96
  -1   9  -4   -0.26    1.09
  -1   9  -4   -2.03    1.27
   1  -9   4   -2.18    1.24
   1  -9   4   -0.14    0.79
   1  -9   4    0.00    0.80
  -1   9  -4    0.78    0.85
   1  -9   4   -0.29    0.94
   1  -9   4   -0.46    0.86
  -1   9  -5   66.33    5.48
  -1   9  -5   76.22    5.91
  -1   9  -5   64.22    5.06
   1  -9   5   80.54    5.87
   1  -9   5   81.68    5.84
  -1   9  -5   71.28    5.65
  -1   9  -5   83.31    4.63
   1  -9   5   80.02    4.93
   1  -9   5   73.83    5.65
  -1   9  -5   73.73    5.63
  -1   9  -6  154.19    8.61
   1  -9   6  153.27    8.53
  -1   9  -6  128.61    8.07
  -1   9  -6  155.70    8.85
  -1   9  -6  163.46    9.09
  -1   9  -6  152.20    8.29
   1  -9   6  162.38    8.84
   1  -9   6  159.22    8.65
   1  -9   6  157.46    7.06
  -1   9  -6  144.11    7.88
  -1   8   7   36.76    2.99
   1  -8  -7   32.84    4.22
  -1   8   7   33.47    4.64
   1  -8  -7   35.42    3.07
  -1   8   7   38.89    3.08
  -1   8   7   36.41    2.97
   1  -8  -7   37.72    2.96
   1  -8  -7   33.71    3.04
  -1   8   7   38.81    3.04
  -1   8   7   36.57    2.95
  -1   8   6   11.71    1.70
  -1   8   6   16.76    2.03
  -1   8   6   13.10    1.81
  -1   8   6   14.78    1.90
  -1   8   6   11.91    1.73
   1  -8  -6   13.96    1.95
   1  -8  -6   15.10    1.81
   1  -8  -6   13.09    2.67
  -1   8   6   12.92    2.82
   1  -8  -6   13.98    2.02
  -1   8   5  131.71    5.65
  -1   8   5  132.16    5.65
  -1   8   5  130.55    5.69
  -1   8   5  130.28    5.71
  -1   8   5  125.78    5.63
  -1   8   5  123.03    8.18
   1  -8  -5  128.81    5.83
  -1   8   5  136.76    8.42
   1  -8  -5  127.13    5.21
   1  -8  -5  138.11    6.06
   1  -8  -5  128.43    7.41
  -1   8   4   10.38    1.61
  -1   8   4   12.27    1.76
  -1   8   4   14.95    1.89
  -1   8   4   10.38    1.64
   1  -8  -4   14.21    2.40
  -1   8   4   13.92    2.78
   1  -8  -4   11.36    1.70
   1  -8  -4   12.83    1.54
   1  -8  -4   13.89    1.97
  -1   8   4   14.92    1.83
  -1   8   3   15.68    1.94
  -1   8   3   16.15    1.98
  -1   8   3   14.67    1.88
   1  -8  -3   16.42    2.47
   1  -8  -3   18.72    2.12
  -1   8   3   13.35    2.46
   1  -8  -3   15.58    1.64
   1  -8  -3   15.94    2.00
  -1   8   3   17.66    1.99
  -1   8   3   17.53    1.98
  -1   8   2   67.74    4.01
  -1   8   2   64.58    3.87
  -1   8   2   59.61    3.75
  -1   8   2   66.23    3.85
   1  -8  -2   63.83    3.95
   1  -8  -2   58.83    3.19
  -1   8   2   60.11    4.79
   1  -8  -2   64.44    3.92
  -1   8   2   70.37    3.96
   1  -8  -2   63.34    4.40
  -1   8   1   76.96    4.34
  -1   8   1   78.18    4.35
  -1   8   1   78.69    4.35
  -1   8   1   81.45    4.37
   1  -8  -1   85.69    4.54
  -1   8   1   79.94    5.24
   1  -8  -1   73.06    3.61
   1  -8  -1   81.89    4.76
  -1   8   1   89.16    4.53
   1  -8  -1   81.36    4.49
  -1   8   0   61.08    3.88
  -1   8   0   58.83    3.82
   1  -8   0   67.99    4.13
  -1   8   0   59.45    3.75
   1  -8   0   57.45    3.30
  -1   8   0   62.58    4.36
   1  -8   0   64.57    4.03
   1  -8   0   64.54    3.98
  -1   8   0   66.15    3.97
   1  -8   0   57.75    3.86
  -1   8  -1   -0.36    0.88
  -1   8  -1   -0.26    0.85
  -1   8  -1   -0.17    0.82
  -1   8  -1    0.80    0.82
   1  -8   1    1.20    0.85
   1  -8   1   -0.56    0.81
  -1   8  -1   -0.20    0.85
   1  -8   1    0.81    0.61
   1  -8   1    0.57    0.77
   1  -8   1   -0.17    0.73
  -1   8  -2  149.41    6.77
  -1   8  -2  140.31    6.54
   1  -8   2  158.11    6.89
  -1   8  -2  151.30    6.63
   1  -8   2  140.96    5.90
  -1   8  -2  156.65    6.31
   1  -8   2  159.12    6.90
   1  -8   2  151.95    6.72
  -1   8  -2  163.45    6.93
   1  -8   2  152.53    6.21
   1  -8   3    9.76    1.82
   1  -8   3    7.25    1.44
  -1   8  -3    9.09    1.78
  -1   8  -3   10.31    1.83
  -1   8  -3    7.58    1.57
  -1   8  -3    8.78    1.69
   1  -8   3    8.10    1.66
   1  -8   3   11.07    1.94
  -1   8  -3   10.51    1.57
   1  -8   3    9.87    1.61
  -1   8  -3    8.32    1.60
   1  -8   3   12.26    1.90
  -1   8  -4  136.45    7.02
  -1   8  -4  144.74    7.27
   1  -8   4  140.59    6.61
  -1   8  -4  125.29    6.40
   1  -8   4  146.06    7.17
   1  -8   4  145.21    7.07
  -1   8  -4  136.52    6.88
   1  -8   4  140.64    7.00
  -1   8  -4  145.24    5.55
   1  -8   4  146.10    6.01
  -1   8  -4  136.58    6.95
  -1   8  -5   97.48    6.18
  -1   8  -5   95.72    6.07
   1  -8   5  105.87    5.87
  -1   8  -5   92.27    5.68
   1  -8   5   89.95    5.85
   1  -8   5   86.02    5.63
   1  -8   5   95.23    5.94
  -1   8  -5   98.21    6.04
  -1   8  -5  105.88    4.54
   1  -8   5  102.10    4.91
  -1   8  -5   85.97    5.74
  -1   8  -6  110.20    6.87
  -1   8  -6  111.78    7.04
  -1   8  -6  121.88    7.27
  -1   8  -6  116.58    6.81
   1  -8   6  118.39    6.66
   1  -8   6  116.82    7.04
   1  -8   6  119.28    7.00
  -1   8  -6  121.55    7.09
   1  -8   6  114.13    6.88
  -1   8  -6  123.86    4.96
   1  -8   6  122.83    5.46
  -1   8  -6  114.65    6.39
  -1   8  -7  242.18   11.03
  -1   8  -7  248.19   11.21
   1  -8   7  258.00   10.69
  -1   8  -7  252.77   10.86
   1  -8   7  225.65   10.54
   1  -8   7  248.69   10.88
   1  -8   7  259.81    8.49
  -1   8  -7  255.95   11.20
  -1   8  -7  240.67   10.77
   1  -8   7  233.54   10.62
  -1   8  -7  263.39    7.82
  -1   7   9   50.27    5.79
   1  -7  -9   52.06    3.81
  -1   7   8   84.41    7.04
   1  -7  -8   75.29    4.39
   1  -7  -8   81.16    4.47
  -1   7   7    1.39    0.73
  -1   7   7   -0.15    0.50
  -1   7   7    0.18    0.45
  -1   7   7    0.27    0.59
  -1   7   7   -0.05    0.58
   1  -7  -7    1.11    0.81
   1  -7  -7    1.06    0.82
   1  -7  -7    0.29    0.66
   1  -7  -7    0.66    0.80
  -1   7   7    0.48    1.00
   1  -7  -7    0.02    0.81
  -1   7   6  143.10    8.10
  -1   7   6  140.92    8.29
   1  -7  -6  146.39    5.89
   1  -7  -6  145.17    5.61
  -1   7   6  144.45    5.53
  -1   7   6  146.02    5.53
  -1   7   6  157.34    5.70
  -1   7   6  144.40    5.51
  -1   7   6  144.25    5.56
   1  -7  -6  142.76    5.58
   1  -7  -6  146.59    5.78
   1  -7  -6  146.41    7.61
  -1   7   6  141.11    6.59
   1  -7  -5   50.39    3.25
   1  -7  -5   51.44    3.01
  -1   7   5   46.47    4.47
  -1   7   5   51.04    3.09
  -1   7   5   50.28    3.05
  -1   7   5   47.64    3.01
  -1   7   5   46.13    2.95
  -1   7   5   45.80    2.97
   1  -7  -5   48.84    2.93
   1  -7  -5   44.81    3.01
  -1   7   5   46.45    4.39
  -1   7   5   40.54    4.28
   1  -7  -5   46.55    3.99
   1  -7  -4  322.29    8.99
   1  -7  -4  297.59    7.99
  -1   7   4  305.01   11.50
  -1   7   4  297.77    8.38
  -1   7   4  310.25    8.52
  -1   7   4  294.51    8.43
  -1   7   4  303.07    8.49
  -1   7   4  296.41    8.44
   1  -7  -4  290.09    7.90
   1  -7  -4  312.83    8.79
  -1   7   4  278.70   10.80
  -1   7   4  303.92   11.47
   1  -7  -4  306.55   10.33
  -1   7   3  196.89    6.38
  -1   7   3  192.60    6.34
  -1   7   3  187.86    6.33
  -1   7   3  200.29    6.54
  -1   7   3  182.64    6.27
   1  -7  -3  176.87    5.62
   1  -7  -3  196.89    6.57
  -1   7   3  180.92    8.21
   1  -7  -3  172.54    5.57
   1  -7  -3  199.77    6.68
   1  -7  -3  183.17    7.27
  -1   7   2   80.24    3.94
  -1   7   2   72.43    3.76
  -1   7   2   80.45    3.95
   1  -7  -2   76.73    3.93
   1  -7  -2   78.05    3.37
  -1   7   2   81.05    4.98
   1  -7  -2   85.38    4.07
  -1   7   2   84.92    3.94
  -1   7   2   82.10    3.91
   1  -7  -2   84.63    4.48
  -1   7   1  541.47   12.86
  -1   7   1  543.70   12.80
  -1   7   1  540.02   12.83
  -1   7   1  559.17   12.78
   1  -7  -1  552.40   13.03
   1  -7  -1  536.84   11.73
  -1   7   1  530.77   14.11
   1  -7  -1  565.28   13.02
  -1   7   1  548.94   12.75
   1  -7  -1  559.32   13.29
  -1   7   0   86.85    4.25
  -1   7   0   90.04    4.32
  -1   7   0   83.97    4.18
   1  -7   0   97.52    4.50
  -1   7   0   91.23    4.25
   1  -7   0   90.79    3.81
  -1   7   0   98.14    4.78
   1  -7   0   94.27    4.40
  -1   7   0   95.11    4.36
   1  -7   0   93.52    4.35
  -1   7  -1   16.37    1.87
  -1   7  -1   15.85    1.87
  -1   7  -1   20.02    2.06
  -1   7  -1   15.92    1.71
   1  -7   1   17.66    1.96
   1  -7   1   16.83    1.89
  -1   7  -1   22.31    2.10
   1  -7   1   17.64    1.70
   1  -7   1   19.32    2.03
  -1   7  -1   15.18    1.76
   1  -7   1   17.02    1.80
  -1   7  -2   99.00    4.83
  -1   7  -2   99.38    4.90
  -1   7  -2   96.77    4.89
  -1   7  -2   89.53    4.44
   1  -7   2  101.83    4.94
   1  -7   2   97.19    4.79
  -1   7  -2  107.33    4.41
   1  -7   2   96.20    4.32
  -1   7  -2   96.37    4.72
   1  -7   2  102.61    4.96
   1  -7   2   93.09    4.21
  -1   7  -3  185.90    7.26
  -1   7  -3  192.68    7.48
  -1   7  -3  192.28    7.43
  -1   7  -3  178.66    6.95
   1  -7   3  190.63    7.36
   1  -7   3  185.09    7.21
  -1   7  -3  206.08    6.16
   1  -7   3  193.05    6.80
  -1   7  -3  196.73    7.36
   1  -7   3  201.50    7.54
   1  -7   3  201.00    6.43
   1  -7   4    2.95    1.08
   1  -7   4    3.05    1.01
  -1   7  -4    2.64    0.75
  -1   7  -4    5.08    1.39
  -1   7  -4    3.09    1.14
  -1   7  -4    1.03    0.85
  -1   7  -4    2.24    1.01
   1  -7   4    1.81    0.95
   1  -7   4    4.67    1.28
  -1   7  -4    6.02    1.42
   1  -7   4    0.95    0.84
   1  -7   4    1.76    0.84
   1  -7   5    7.97    1.66
   1  -7   5   11.00    1.85
  -1   7  -5    8.38    1.17
  -1   7  -5    4.83    1.46
  -1   7  -5    8.94    1.82
  -1   7  -5    9.00    1.83
  -1   7  -5    7.56    1.75
   1  -7   5    9.73    1.86
   1  -7   5    8.62    1.73
   1  -7   5    8.06    1.34
  -1   7  -5    8.53    1.70
   1  -7   5    9.43    1.74
  -1   7  -6  132.97    7.04
  -1   7  -6  128.96    6.99
  -1   7  -6  130.69    7.07
  -1   7  -6  128.78    6.71
   1  -7   6  140.78    6.78
   1  -7   6  127.35    6.81
   1  -7   6  118.94    6.55
  -1   7  -6  128.99    6.39
  -1   7  -6  127.15    4.65
   1  -7   6  120.34    6.21
   1  -7   6  131.88    6.89
  -1   7  -6  130.44    6.86
   1  -7   6  136.97    5.23
   1  -7   7    1.08    1.05
  -1   7  -7    0.33    0.86
  -1   7  -7   -0.21    0.59
  -1   7  -7   -2.54    1.35
   1  -7   7   -1.69    1.18
   1  -7   7    0.38    0.92
  -1   7  -7    0.03    0.85
   1  -7   7   -0.86    0.98
  -1   7  -7    0.21    1.04
  -1   7  -7    1.36    1.30
  -1   7  -7   -0.61    1.01
   1  -7   7    1.23    0.75
  -1   7  -8   25.31    2.13
  -1   7  -8   30.48    3.47
   1  -7   8   28.04    3.39
  -1   7  -8   30.01    3.65
  -1   7  -9    5.72    1.86
  -1   7  -9    5.61    1.22
  -1   7  -9    7.18    1.95
   1  -7   9    5.84    1.79
  -1   7 -10    4.92    1.66
   1  -6 -10    1.97    1.11
  -1   6  10    4.58    2.04
  -1   6  10    3.26    1.74
   1  -6 -10    4.42    1.32
   1  -6  -9   84.76    4.73
  -1   6   9   74.97    6.23
  -1   6   9   74.92    6.51
   1  -6  -9   77.09    4.58
   1  -6  -8  193.20    7.04
   1  -6  -8  185.34    7.02
  -1   6   8  181.71    9.84
  -1   6   8  191.56    9.63
  -1   6   7  215.48    6.55
  -1   6   7  214.83    6.57
  -1   6   7  219.97    6.61
  -1   6   7  214.42    6.56
  -1   6   7  208.86    6.48
   1  -6  -7  233.50    7.56
   1  -6  -7  211.40    6.78
   1  -6  -7  220.05    6.95
   1  -6  -7  232.99    7.43
  -1   6   7  223.46   10.35
  -1   6   7  202.58    9.54
   1  -6  -7  206.37    8.97
   1  -6  -6    4.42    0.98
   1  -6  -6    5.34    1.08
  -1   6   6    3.87    0.86
  -1   6   6    3.14    0.81
  -1   6   6    5.95    1.02
  -1   6   6    4.20    0.88
  -1   6   6    4.50    0.90
   1  -6  -6    4.32    0.95
   1  -6  -6    4.76    1.04
  -1   6   6    5.91    1.76
  -1   6   6    5.18    1.62
   1  -6  -6    5.80    1.53
   1  -6  -5   -0.35    0.59
   1  -6  -5    0.98    0.64
  -1   6   5    0.13    0.97
  -1   6   5    0.37    0.47
  -1   6   5    0.65    0.53
  -1   6   5   -0.06    0.42
  -1   6   5    0.83    0.53
  -1   6   5    0.17    0.47
   1  -6  -5    0.17    0.42
   1  -6  -5    2.13    0.71
  -1   6   5    1.51    0.95
   1  -6  -5   -0.56    0.81
  -1   6   5    0.03    0.86
   1  -6  -4    6.06    1.05
   1  -6  -4    6.64    1.02
  -1   6   4    6.65    1.68
  -1   6   4    7.02    1.07
  -1   6   4    7.16    1.08
  -1   6   4    5.09    0.91
  -1   6   4    6.61    1.05
  -1   6   4    5.75    0.99
   1  -6  -4    7.90    1.16
   1  -6  -4    6.22    0.99
  -1   6   4    6.75    1.57
   1  -6  -4    5.60    1.27
  -1   6   4    6.77    1.65
  -1   6   3   89.69    3.68
  -1   6   3   87.47    3.64
  -1   6   3   80.99    3.54
  -1   6   3   85.38    3.63
  -1   6   3   86.25    3.66
   1  -6  -3   81.36    3.33
   1  -6  -3   81.14    3.65
  -1   6   3   84.62    4.92
   1  -6  -3   86.47    3.41
   1  -6  -3   89.36    3.85
   1  -6  -3   81.55    4.18
  -1   6   2  530.10   11.65
  -1   6   2  553.51   11.77
  -1   6   2  530.14   11.73
  -1   6   2  533.40   11.79
  -1   6   2  524.80   11.76
   1  -6  -2  520.40   10.99
   1  -6  -2  544.72   11.92
  -1   6   2  536.74   13.63
   1  -6  -2  540.27   11.06
   1  -6  -2  533.43   11.95
   1  -6  -2  547.16   12.51
  -1   6   1   35.23    2.34
  -1   6   1   37.01    2.40
  -1   6   1   35.29    2.34
   1  -6  -1   38.41    2.50
   1  -6  -1   36.07    2.06
  -1   6   1   38.34    2.84
   1  -6  -1   41.76    2.54
  -1   6   1   38.76    2.38
  -1   6   1   37.86    2.38
   1  -6  -1   36.18    2.47
  -1   6   0  785.40   16.07
  -1   6   0  785.51   16.07
  -1   6   0  789.20   16.04
  -1   6   0  777.62   15.88
   1  -6   0  790.13   16.19
   1  -6   0  812.56   15.19
  -1   6   0  806.52   16.49
   1  -6   0  800.74   16.14
  -1   6   0  789.19   15.98
   1  -6   0  801.50   15.89
  -1   6  -1  448.25   10.60
  -1   6  -1  429.14   10.55
  -1   6  -1  446.24   10.70
  -1   6  -1  404.79   10.05
   1  -6   1  429.90   10.59
   1  -6   1  435.19   10.56
  -1   6  -1  465.36   10.23
   1  -6   1  438.35    9.83
  -1   6  -1  440.59   10.49
   1  -6   1  441.27   10.70
   1  -6   1  442.19   10.02
  -1   6  -2   62.56    3.52
  -1   6  -2   71.55    3.77
  -1   6  -2   69.49    3.74
  -1   6  -2   65.36    3.42
   1  -6   2   68.60    3.68
   1  -6   2   71.62    3.71
  -1   6  -2   72.00    3.07
   1  -6   2   74.68    3.40
  -1   6  -2   69.09    3.62
   1  -6   2   62.51    3.52
   1  -6   2   75.11    3.29
  -1   6  -3   50.81    3.28
  -1   6  -3   50.94    3.34
  -1   6  -3   51.68    3.33
  -1   6  -3   53.45    3.29
   1  -6   3   51.62    3.32
   1  -6   3   50.98    3.26
  -1   6  -3   53.10    2.50
  -1   6  -3   48.38    2.87
   1  -6   3   49.55    2.97
   1  -6   3   50.05    3.26
  -1   6  -3   49.98    3.24
   1  -6   3   51.01    2.67
  -1   6  -4  378.04   10.72
  -1   6  -4  352.04   10.50
  -1   6  -4  370.95   10.80
   1  -6   4  341.79    9.65
  -1   6  -4  355.94   10.30
   1  -6   4  365.19   10.60
   1  -6   4  378.79   10.60
  -1   6  -4  353.53    8.12
   1  -6   4  360.25    9.91
   1  -6   4  363.93   10.54
  -1   6  -4  358.23   10.44
   1  -6   4  373.06    8.81
  -1   6  -5   85.18    4.90
  -1   6  -5   82.48    4.91
  -1   6  -5   87.54    5.02
  -1   6  -5   83.35    4.75
   1  -6   5   86.95    4.49
   1  -6   5   89.55    5.01
   1  -6   5   92.74    4.99
  -1   6  -5   77.69    4.35
  -1   6  -5   86.04    3.34
   1  -6   5   85.81    4.55
  -1   6  -5   83.97    4.82
   1  -6   5   85.58    4.84
   1  -6   5   88.22    3.67
   1  -6   6   -0.03    0.61
   1  -6   6    1.59    0.96
  -1   6  -6    0.25    0.80
  -1   6  -6    1.12    0.95
  -1   6  -6    0.90    0.88
  -1   6  -6    0.98    0.90
   1  -6   6    1.61    0.85
   1  -6   6    0.65    0.76
  -1   6  -6    0.84    0.75
  -1   6  -6    1.00    0.57
  -1   6  -6    1.39    0.99
   1  -6   6    1.47    0.90
   1  -6   6    1.88    0.74
  -1   6  -7   20.76    2.78
  -1   6  -7   24.70    2.95
   1  -6   7   26.98    3.04
   1  -6   7   18.25    2.64
   1  -6   7   21.64    2.78
  -1   6  -7   25.00    1.93
  -1   6  -7   24.62    2.83
  -1   6  -7   21.79    2.80
   1  -6   7   28.17    3.03
  -1   6  -7   23.45    2.86
   1  -6   7   25.34    2.94
   1  -6   7   24.90    2.03
   1  -6   8   82.90    3.88
  -1   6  -8   79.36    3.74
  -1   6  -8   75.18    5.21
   1  -6   8   76.39    5.22
  -1   6  -8   72.85    5.38
   1  -6   9  166.49    6.16
  -1   6  -9  152.83    8.06
  -1   6  -9  162.74    5.94
  -1   6  -9  153.36    8.36
   1  -6   9  178.74    8.61
  -1   6 -10   56.67    5.59
   1  -6  10   54.42    4.97
  -1   6 -10   59.63    5.40
  -1   6 -10   49.27    4.80
  -1   6 -10   59.76    3.67
   1  -6  10   58.49    3.69
   1  -6  11    0.60    0.74
   1  -6  11    1.17    1.33
  -1   5  12   32.57    4.55
   1  -5 -11    2.44    1.12
   1  -5 -11    2.22    1.19
  -1   5  11    0.57    1.38
   1  -5 -11   -0.24    0.99
   1  -5 -10  105.29    5.61
   1  -5 -10  106.14    5.52
  -1   5  10   85.72    6.89
  -1   5  10  102.52    7.24
   1  -5 -10  107.38    6.78
   1  -5  -9   18.23    2.20
   1  -5  -9   20.94    2.27
  -1   5   9   17.04    2.98
  -1   5   9   20.63    3.27
   1  -5  -9   24.52    3.12
  -1   5   8  179.86    8.79
  -1   5   8  177.90    9.12
   1  -5  -8  196.80    7.12
   1  -5  -8  194.28    6.95
  -1   5   7    7.15    0.99
  -1   5   7    8.03    1.06
  -1   5   7    8.53    1.09
   1  -5  -7   11.53    1.57
   1  -5  -7    9.01    1.18
   1  -5  -7    8.06    1.62
  -1   5   7    4.07    1.51
  -1   5   7    4.14    1.48
   1  -5  -7    9.22    1.36
   1  -5  -7    8.46    1.16
  -1   5   7    9.35    1.12
  -1   5   7    8.66    1.12
   1  -5  -6    5.20    0.89
   1  -5  -6    5.44    1.00
  -1   5   6    5.17    1.48
   1  -5  -6    5.98    1.38
  -1   5   6    5.78    1.53
  -1   5   6    6.10    0.88
  -1   5   6    6.30    0.90
  -1   5   6    5.93    0.87
  -1   5   6    4.27    0.79
  -1   5   6    6.51    0.94
   1  -5  -6    4.86    0.88
   1  -5  -6    5.83    1.09
  -1   5   6    4.59    0.99
   1  -5  -5  243.45    6.66
   1  -5  -5  246.37    6.87
  -1   5   5  238.94    6.33
  -1   5   5  241.73    6.33
  -1   5   5  240.76    6.32
  -1   5   5  240.19    6.34
  -1   5   5  239.37    6.34
   1  -5  -5  248.71    6.96
   1  -5  -5  244.11    6.58
  -1   5   5  238.88    9.19
  -1   5   5  237.92    8.79
   1  -5  -5  250.27    8.05
   1  -5  -4   21.91    1.68
   1  -5  -4   20.92    1.64
  -1   5   4   21.06    2.36
  -1   5   4   19.36    1.51
  -1   5   4   22.20    1.61
  -1   5   4   19.79    1.52
  -1   5   4   22.26    1.61
  -1   5   4   20.64    1.55
   1  -5  -4   20.67    1.63
   1  -5  -4   20.44    1.63
  -1   5   4   21.65    2.50
  -1   5   4   23.46    2.40
   1  -5  -4   23.11    2.07
  -1   5   3   69.17    2.88
  -1   5   3   66.91    2.84
  -1   5   3   74.89    2.99
  -1   5   3   74.91    2.99
  -1   5   3   74.31    2.98
   1  -5  -3   70.54    2.92
   1  -5  -3   66.45    2.93
  -1   5   3   72.21    4.07
   1  -5  -3   66.81    2.83
   1  -5  -3   73.43    3.10
   1  -5  -3   67.00    3.35
  -1   5   2   76.28    3.06
  -1   5   2   72.67    2.98
  -1   5   2   76.86    3.06
  -1   5   2   73.46    3.01
  -1   5   2   74.23    3.02
   1  -5  -2   78.90    2.91
   1  -5  -2   76.69    3.13
  -1   5   2   76.13    3.85
   1  -5  -2   72.95    2.81
   1  -5  -2   70.22    3.06
   1  -5  -2   73.44    3.26
  -1   5   1   88.47    3.35
  -1   5   1   91.77    3.41
  -1   5   1   88.05    3.37
  -1   5   1   90.80    3.43
  -1   5   1   87.24    3.39
   1  -5  -1   89.58    3.06
   1  -5  -1   87.13    3.41
  -1   5   1   91.59    3.87
   1  -5  -1   85.22    2.99
   1  -5  -1   83.48    3.40
   1  -5  -1   85.20    3.37
  -1   5   0   25.02    1.77
  -1   5   0   24.75    1.77
  -1   5   0   23.09    1.71
   1  -5   0   24.37    1.77
  -1   5   0   21.64    1.62
   1  -5   0   26.49    1.57
  -1   5   0   28.17    1.86
   1  -5   0   26.15    1.81
  -1   5   0   26.31    1.78
   1  -5   0   23.63    1.61
   1  -5   1   -0.13    0.40
   1  -5   1    0.27    0.36
  -1   5  -1    0.19    0.33
  -1   5  -1    0.07    0.37
  -1   5  -1   -0.24    0.45
  -1   5  -1   -0.10    0.48
  -1   5  -1    0.31    0.44
   1  -5   1   -0.13    0.45
   1  -5   1   -0.13    0.42
   1  -5   1    0.25    0.30
  -1   5  -1   -0.01    0.36
  -1   5  -2  246.80    6.99
  -1   5  -2  246.01    7.04
  -1   5  -2  241.08    7.05
  -1   5  -2  227.36    6.67
   1  -5   2  231.07    6.86
   1  -5   2  241.92    6.91
  -1   5  -2  247.25    5.75
   1  -5   2  239.07    6.43
   1  -5   2  232.61    6.04
   1  -5   2  239.26    6.95
  -1   5  -2  243.43    6.88
  -1   5  -3   92.72    4.24
  -1   5  -3  102.24    4.48
  -1   5  -3  100.63    4.47
  -1   5  -3   97.39    4.20
   1  -5   3  103.31    4.43
   1  -5   3   95.48    4.23
  -1   5  -3  102.65    3.25
  -1   5  -3  100.39    4.02
   1  -5   3   97.07    3.99
   1  -5   3   97.64    3.48
  -1   5  -3   94.91    4.24
   1  -5   3  102.22    4.42
  -1   5  -4   60.02    3.59
  -1   5  -4   63.10    3.73
  -1   5  -4   66.33    3.78
   1  -5   4   60.95    3.26
  -1   5  -4   65.09    3.64
   1  -5   4   62.69    3.63
   1  -5   4   66.75    3.73
  -1   5  -4   57.96    3.25
  -1   5  -4   59.15    2.50
   1  -5   4   69.04    3.53
   1  -5   4   62.62    2.78
  -1   5  -4   63.95    3.64
   1  -5   4   67.22    3.75
   1  -5   5  248.32    8.33
  -1   5  -5  241.17    8.23
   1  -5   5  253.62    7.98
  -1   5  -5  241.55    8.34
  -1   5  -5  240.72    8.38
  -1   5  -5  251.62    8.57
  -1   5  -5  252.84    8.33
   1  -5   5  267.51    7.91
   1  -5   5  238.13    8.24
   1  -5   5  245.39    8.24
   1  -5   5  243.29    6.27
   1  -5   5  254.72    6.55
  -1   5  -5  256.46    6.37
  -1   5  -5  245.84    7.90
   1  -5   6  803.75   18.61
  -1   5  -6  786.36   18.58
  -1   5  -6  784.43   18.07
  -1   5  -6  794.74   15.57
   1  -5   6  809.65   15.69
  -1   5  -6  771.07   18.66
  -1   5  -6  770.97   18.76
  -1   5  -6  771.67   18.71
  -1   5  -6  834.67   18.80
   1  -5   6  816.10   17.88
   1  -5   6  776.24   18.55
   1  -5   6  804.46   18.59
   1  -5   6  805.50   15.57
  -1   5  -6  771.86   16.92
   1  -5   7  199.21    6.18
  -1   5  -7  182.11    7.99
  -1   5  -7  188.99    8.14
   1  -5   7  198.84    8.20
   1  -5   7  200.70    8.24
   1  -5   7  194.07    8.03
  -1   5  -7  195.17    7.81
  -1   5  -7  194.43    6.07
  -1   5  -7  190.49    7.99
   1  -5   7  193.59    7.66
  -1   5  -7  201.70    8.25
   1  -5   7  197.12    8.07
   1  -5   7  197.12    5.85
   1  -5   8   13.07    1.62
  -1   5  -8   11.25    2.04
  -1   5  -8   12.53    1.57
  -1   5  -8   10.56    2.03
   1  -5   8   14.59    2.18
  -1   5  -9    1.67    1.27
   1  -5   9    0.58    0.67
  -1   5  -9    0.14    0.59
  -1   5  -9   -0.65    0.93
   1  -5   9    1.32    1.03
  -1   5  -9   -1.63    1.20
  -1   5 -10   64.79    5.72
   1  -5  10   71.95    4.21
  -1   5 -10   71.52    5.51
  -1   5 -10   66.71    3.96
  -1   5 -10   76.69    5.93
   1  -5  10   71.19    5.44
  -1   5 -11   41.24    4.85
   1  -5  11   36.50    4.18
  -1   5 -11   42.13    4.73
  -1   5 -11   39.22    3.27
  -1   5 -11   34.87    4.21
   1  -5  11   38.73    3.32
   1  -4 -12   21.33    2.78
  -1   4  12   20.81    3.47
   1  -4 -12   26.53    3.78
   1  -4 -12   32.96    3.35
   1  -4 -11   34.65    3.34
  -1   4  11   29.68    4.02
  -1   4  11   30.15    4.03
   1  -4 -11   30.60    3.83
   1  -4 -11   35.36    3.37
   1  -4 -10    4.95    1.41
  -1   4  10    2.34    1.50
  -1   4  10    4.55    1.86
   1  -4 -10    4.47    1.49
   1  -4 -10    2.89    1.09
   1  -4  -9  180.50    7.06
  -1   4   9  168.82    8.77
  -1   4   9  167.20    8.44
   1  -4  -9  184.50    8.55
   1  -4  -9  179.43    6.97
   1  -4  -8  262.34    8.42
   1  -4  -8  280.45    8.52
  -1   4   8  265.50   10.29
  -1   4   8  242.99   10.24
   1  -4  -8  274.15   10.01
  -1   4   7   27.45    3.15
  -1   4   7   28.20    3.02
  -1   4   7   32.14    1.90
  -1   4   7   29.39    1.82
  -1   4   7   29.34    1.80
  -1   4   7   29.20    1.80
  -1   4   7   29.92    1.83
   1  -4  -7   31.67    2.50
   1  -4  -7   28.80    1.90
   1  -4  -7   30.99    1.98
   1  -4  -7   33.15    2.49
   1  -4  -7   25.08    2.49
   1  -4  -7   35.44    3.15
  -1   4   6  412.96   12.10
  -1   4   6  406.32   12.60
  -1   4   6  415.59    8.94
  -1   4   6  416.41    8.92
  -1   4   6  427.09    8.94
  -1   4   6  418.14    8.92
  -1   4   6  410.13    8.89
   1  -4  -6  450.61   10.43
   1  -4  -6  406.83    9.12
   1  -4  -6  422.77    9.28
   1  -4  -6  414.97   10.11
   1  -4  -6  420.20   11.06
  -1   4   6  413.64   10.09
   1  -4  -6  422.86   11.71
   1  -4  -5  133.21    4.24
   1  -4  -5  136.17    4.66
  -1   4   5  133.95    4.00
  -1   4   5  138.05    4.09
  -1   4   5  143.84    4.11
  -1   4   5  135.50    4.05
  -1   4   5  142.07    4.11
   1  -4  -5  131.57    4.62
   1  -4  -5  131.79    4.17
  -1   4   5  137.33    6.25
  -1   4   5  140.81    6.05
   1  -4  -5  141.08    5.24
   1  -4  -4  176.91    4.86
   1  -4  -4  177.55    5.10
  -1   4   4  172.39    6.48
  -1   4   4  173.50    4.61
  -1   4   4  176.74    4.67
  -1   4   4  176.16    4.63
  -1   4   4  172.54    4.62
  -1   4   4  174.63    4.64
   1  -4  -4  177.57    5.18
   1  -4  -4  174.04    4.78
  -1   4   4  171.55    6.67
  -1   4   4  156.23    6.15
   1  -4  -4  170.29    5.48
   1  -4  -3    0.58    0.37
   1  -4  -3    0.44    0.34
  -1   4   3    0.14    0.66
  -1   4   3    0.52    0.35
  -1   4   3    0.63    0.36
  -1   4   3    0.90    0.40
  -1   4   3    0.80    0.36
  -1   4   3    0.68    0.39
   1  -4  -3    0.48    0.34
   1  -4  -3    1.20    0.50
  -1   4   3    0.27    0.53
   1  -4  -3    0.42    0.38
  -1   4   2   39.95    1.91
  -1   4   2   38.60    1.87
  -1   4   2   38.75    1.87
  -1   4   2   36.79    1.83
  -1   4   2   38.66    1.87
   1  -4  -2   36.68    1.83
   1  -4  -2   40.43    1.96
  -1   4   2   43.90    2.56
   1  -4  -2   39.67    1.84
   1  -4  -2   39.63    1.97
   1  -4  -2   37.52    2.00
  -1   4   1  270.24    6.35
  -1   4   1  280.97    6.42
  -1   4   1  280.13    6.45
  -1   4   1  269.84    6.40
  -1   4   1  276.78    6.44
   1  -4  -1  278.78    6.13
   1  -4  -1  281.90    6.50
  -1   4   1  286.86    6.93
   1  -4  -1  271.05    6.01
   1  -4  -1  285.55    6.59
   1  -4  -1  280.43    6.44
  -1   4   0 1038.13   18.50
  -1   4   0 1033.19   18.52
  -1   4   0 1013.48   18.43
   1  -4   0 1025.85   18.06
   1  -4   0 1029.01   18.48
  -1   4   0 1099.00   18.26
   1  -4   0 1029.65   17.84
  -1   4   0 1011.58   18.36
   1  -4   0 1053.65   18.59
  -1   4   0 1025.76   18.36
  -1   4  -1   97.97    3.57
  -1   4  -1  105.13    3.72
  -1   4  -1  106.69    3.77
  -1   4  -1  103.16    3.52
   1  -4   1  107.86    3.75
   1  -4   1  111.87    3.78
  -1   4  -1  112.66    3.12
   1  -4   1  109.65    3.40
   1  -4   1  113.75    3.36
  -1   4  -1  102.77    3.62
   1  -4   1  110.77    3.80
  -1   4  -2  206.92    5.89
  -1   4  -2  211.35    6.03
  -1   4  -2  199.15    5.85
  -1   4  -2  198.73    5.67
   1  -4   2  208.85    5.94
   1  -4   2  205.25    5.84
  -1   4  -2  203.97    4.66
   1  -4   2  210.39    5.51
   1  -4   2  200.43    5.02
  -1   4  -2  199.13    5.76
  -1   4  -3  571.05   12.48
  -1   4  -3  554.94   12.54
  -1   4  -3  541.67   12.40
  -1   4  -3  582.82   12.36
   1  -4   3  566.63   12.42
   1  -4   3  576.71   12.41
  -1   4  -3  557.18   11.82
  -1   4  -3  559.12   10.57
   1  -4   3  524.36   10.37
   1  -4   3  568.22   11.93
   1  -4   3  569.63   11.00
  -1   4  -3  570.04   12.39
   1  -4   3  573.43   12.45
   1  -4   4   58.98    3.31
  -1   4  -4   62.64    3.39
   1  -4   4   67.17    3.35
  -1   4  -4   63.25    2.55
  -1   4  -4   60.88    3.20
  -1   4  -4   60.23    3.37
  -1   4  -4   61.48    3.47
  -1   4  -4   64.26    3.50
   1  -4   4   64.15    3.04
  -1   4  -4   66.16    3.45
   1  -4   4   58.66    3.34
   1  -4   4   65.90    3.46
   1  -4   4   66.48    2.67
   1  -4   4   60.13    2.50
  -1   4  -5  298.63    8.82
   1  -4   5  301.48    8.85
   1  -4   5  294.58    8.48
  -1   4  -5  294.59    8.89
  -1   4  -5  291.99    8.93
  -1   4  -5  291.27    8.95
  -1   4  -5  296.62    8.82
   1  -4   5  293.34    8.06
   1  -4   5  301.99    8.92
   1  -4   5  291.34    8.71
   1  -4   5  290.54    7.17
   1  -4   5  285.90    7.05
  -1   4  -5  292.80    8.51
  -1   4  -5  291.73    7.16
   1  -4   6  713.02   13.94
   1  -4   6  724.67   16.64
  -1   4  -6  699.46   16.54
  -1   4  -6  710.17   16.24
  -1   4  -6  710.07   14.42
   1  -4   6  724.56   14.50
  -1   4  -6  703.89   16.72
  -1   4  -6  710.34   16.80
   1  -4   6  716.97   16.69
   1  -4   6  694.98   16.50
   1  -4   6  731.86   16.68
  -1   4  -6  687.13   16.44
   1  -4   6  710.44   15.80
  -1   4  -6  662.10   14.65
   1  -4   7  169.64    5.84
  -1   4  -7  170.87    7.27
  -1   4  -7  170.65    7.28
   1  -4   7  175.06    7.23
   1  -4   7  163.57    6.99
   1  -4   7  171.99    7.11
   1  -4   7  168.21    7.06
  -1   4  -7  173.39    7.24
  -1   4  -7  178.31    5.89
  -1   4  -7  176.06    7.11
  -1   4  -7  171.43    7.23
   1  -4   7  174.03    6.74
   1  -4   7  164.18    5.19
   1  -4   8   60.43    2.98
   1  -4   8   66.83    4.48
   1  -4   8   52.70    4.09
   1  -4   8   53.54    4.08
  -1   4  -8   59.93    4.61
   1  -4   8   59.04    4.26
   1  -4   8   61.49    3.53
  -1   4  -8   61.77    3.49
  -1   4  -8   63.60    4.42
   1  -4   8   68.51    4.37
  -1   4  -8   58.99    4.38
  -1   4  -9  221.42    9.81
   1  -4   9  209.99    7.50
  -1   4  -9  214.42    7.40
  -1   4  -9  213.73    9.04
  -1   4  -9  225.98    9.49
   1  -4   9  205.76    8.61
  -1   4 -10   27.82    3.65
   1  -4  10   23.34    2.55
  -1   4 -10   29.20    2.74
  -1   4 -10   29.31    3.42
  -1   4 -10   29.18    3.54
   1  -4  10   25.02    3.14
  -1   4 -11    0.56    1.13
   1  -4  11   -1.34    0.99
  -1   4 -11   -0.26    0.88
  -1   4 -11    1.07    1.15
  -1   4 -11    0.33    1.04
   1  -4  11    0.48    0.98
  -1   4 -12  257.34   12.81
   1  -4  12  260.97   10.01
  -1   4 -12  286.15   12.59
  -1   4 -12  287.68   10.20
  -1   4 -12  283.81   13.03
  -1   3  13   38.88    4.71
   1  -3 -13   40.25    4.84
   1  -3 -12   12.90    2.22
   1  -3 -12   13.79    2.24
   1  -3 -12   12.20    2.56
  -1   3  12   12.17    2.56
   1  -3 -12    7.77    2.14
   1  -3 -11  126.76    6.40
   1  -3 -11  138.29    6.67
   1  -3 -11  128.81    7.67
  -1   3  11  127.55    7.66
  -1   3  11  120.17    7.64
   1  -3 -11  130.66    7.94
   1  -3 -10    3.06    1.22
   1  -3 -10    6.25    1.42
   1  -3 -10    6.94    1.81
  -1   3  10    6.84    1.95
  -1   3  10    7.54    1.90
   1  -3 -10    4.72    1.65
   1  -3  -9   58.01    3.78
   1  -3  -9   59.60    3.81
   1  -3  -9   57.12    4.47
  -1   3   9   52.58    4.34
  -1   3   9   51.54    4.49
   1  -3  -9   52.40    4.41
   1  -3  -8  280.79    8.54
   1  -3  -8  260.95    9.54
   1  -3  -8  288.46    8.61
  -1   3   8  258.29    9.78
  -1   3   8  266.36   10.22
   1  -3  -8  288.09   10.26
  -1   3   7  238.99    9.16
  -1   3   7  262.37    9.12
  -1   3   7  250.69    6.06
  -1   3   7  245.93    5.96
  -1   3   7  255.53    5.98
  -1   3   7  253.85    6.00
  -1   3   7  258.59    6.02
   1  -3  -7  257.11    7.70
   1  -3  -7  245.22    6.16
   1  -3  -7  263.58    8.84
  -1   3   7  249.68    5.97
   1  -3  -7  267.69    7.78
   1  -3  -7  246.48    7.80
   1  -3  -7  267.78    9.23
  -1   3   6  281.52    8.97
  -1   3   6  267.61    9.13
  -1   3   6  267.87    6.03
  -1   3   6  272.52    6.11
  -1   3   6  263.60    5.99
  -1   3   6  267.79    6.04
  -1   3   6  272.07    6.05
   1  -3  -6  269.01    7.46
   1  -3  -6  256.39    6.16
  -1   3   6  259.87    6.00
   1  -3  -6  256.27    6.21
   1  -3  -6  260.52    7.34
   1  -3  -6  253.98    7.52
   1  -3  -6  263.92    8.69
  -1   3   6  260.75    6.92
  -1   3   5  281.32    8.59
  -1   3   5  280.90    8.99
  -1   3   5  292.32    6.30
  -1   3   5  295.50    6.27
  -1   3   5  295.95    6.25
  -1   3   5  295.54    6.27
  -1   3   5  294.24    6.28
   1  -3  -5  277.93    7.31
   1  -3  -5  287.32    6.41
   1  -3  -5  283.07    6.44
   1  -3  -5  283.53    7.33
   1  -3  -5  280.84    7.47
   1  -3  -5  285.32    8.54
  -1   3   5  275.43    7.10
  -1   3   4 1420.70   27.33
  -1   3   4 1438.51   26.77
   1  -3  -4 1394.54   24.08
   1  -3  -4 1417.39   24.86
  -1   3   4 1464.89   23.96
  -1   3   4 1483.40   23.93
  -1   3   4 1457.62   23.90
  -1   3   4 1471.68   23.91
  -1   3   4 1471.13   23.92
   1  -3  -4 1455.34   25.02
   1  -3  -4 1377.23   24.00
   1  -3  -4 1385.52   25.04
   1  -3  -4 1468.29   26.58
   1  -3  -3  749.25   13.49
   1  -3  -3  757.81   13.83
  -1   3   3  771.06   15.38
  -1   3   3  757.00   13.31
  -1   3   3  752.07   13.27
  -1   3   3  755.62   13.27
  -1   3   3  746.59   13.29
  -1   3   3  754.46   13.29
   1  -3  -3  776.41   13.98
   1  -3  -3  742.27   13.42
  -1   3   3  744.47   15.22
  -1   3   3  764.20   15.93
   1  -3  -3  747.41   13.91
   1  -3  -2    5.60    0.66
   1  -3  -2    5.02    0.63
  -1   3   2    4.82    0.77
  -1   3   2    4.74    0.58
  -1   3   2    4.32    0.56
  -1   3   2    5.20    0.60
  -1   3   2    4.27    0.54
  -1   3   2    3.40    0.52
   1  -3  -2    3.97    0.57
   1  -3  -2    4.80    0.62
   1  -3  -2    5.06    0.62
  -1   3   1   96.02    2.89
  -1   3   1  101.97    2.94
  -1   3   1   98.87    2.95
  -1   3   1   95.45    2.90
  -1   3   1   93.30    2.88
   1  -3  -1  101.24    2.81
   1  -3  -1   95.57    2.92
  -1   3   1   99.03    3.10
   1  -3  -1   96.63    2.71
   1  -3  -1   94.66    2.95
   1  -3  -1   97.85    2.82
  -1   3   0  658.03   11.96
  -1   3   0  641.78   11.99
  -1   3   0  638.60   12.00
  -1   3   0  620.35   11.92
   1  -3   0  644.92   11.58
   1  -3   0  656.12   11.99
  -1   3   0  678.59   11.45
   1  -3   0  639.99   11.40
   1  -3   0  656.84   12.06
  -1   3   0  651.07   11.93
  -1   3   0  635.18   11.49
  -1   3  -1  131.52    3.87
  -1   3  -1  126.79    3.88
  -1   3  -1  127.86    3.87
  -1   3  -1  126.49    3.68
   1  -3   1  135.44    3.92
   1  -3   1  133.81    3.89
  -1   3  -1  127.81    3.07
   1  -3   1  128.26    3.48
   1  -3   1  122.16    3.38
  -1   3  -1  130.79    3.82
   1  -3   1  126.38    3.84
  -1   3  -2 1182.11   21.15
   1  -3   2 1199.36   21.28
   1  -3   2 1217.26   20.75
  -1   3  -2 1223.32   19.83
  -1   3  -2 1107.67   20.52
  -1   3  -2 1183.06   21.22
  -1   3  -2 1172.93   21.27
  -1   3  -2 1154.01   21.28
  -1   3  -2 1185.61   21.07
   1  -3   2 1199.13   21.26
   1  -3   2 1210.76   21.23
   1  -3   2 1227.15   20.28
   1  -3   2 1205.98   19.68
  -1   3  -3 1054.01   19.68
   1  -3   3 1075.51   19.76
   1  -3   3 1080.52   19.30
  -1   3  -3 1056.09   19.25
  -1   3  -3 1052.24   18.25
  -1   3  -3 1052.45   19.76
  -1   3  -3 1036.58   19.77
  -1   3  -3 1055.25   19.90
  -1   3  -3 1074.80   19.67
   1  -3   3 1072.23   19.76
   1  -3   3 1080.54   19.75
   1  -3   3 1069.71   18.40
   1  -3   3 1111.80   18.25
  -1   3  -4  873.90   17.29
   1  -3   4  902.01   17.41
   1  -3   4  898.06   16.97
  -1   3  -4  873.75   17.40
  -1   3  -4  863.24   17.42
  -1   3  -4  889.39   17.52
   1  -3   4  888.36   16.27
  -1   3  -4  875.50   17.25
   1  -3   4  896.58   17.43
   1  -3   4  794.57   14.84
   1  -3   4  898.46   17.36
   1  -3   4  880.25   15.87
   1  -3   4  887.80   15.68
  -1   3  -4  881.09   15.88
  -1   3  -4  878.68   16.92
   1  -3   5  580.63   11.83
   1  -3   5  613.63   13.73
  -1   3  -5  594.06   13.68
  -1   3  -5  594.16   13.41
  -1   3  -5  575.95   12.26
   1  -3   5  596.58   12.37
  -1   3  -5  597.49   13.84
  -1   3  -5  594.48   13.84
   1  -3   5  586.04   13.65
   1  -3   5  600.21   13.70
   1  -3   5  590.42   13.59
   1  -3   5  609.57   12.86
  -1   3  -5  591.22   13.60
  -1   3  -5  588.60   12.16
   1  -3   6   63.13    2.86
   1  -3   6   63.23    3.75
  -1   3  -6   62.44    3.77
  -1   3  -6   65.62    3.25
  -1   3  -6   66.75    3.76
   1  -3   6   65.09    3.25
  -1   3  -6   63.80    3.85
  -1   3  -6   64.96    3.89
   1  -3   6   64.23    3.79
   1  -3   6   68.50    3.90
   1  -3   6   61.22    3.74
   1  -3   6   66.57    3.54
  -1   3  -6   65.66    3.83
  -1   3  -6   62.80    2.98
  -1   3  -7  573.86   14.61
   1  -3   7  587.44   14.54
  -1   3  -7  595.88   14.60
  -1   3  -7  580.63   13.33
   1  -3   7  584.88   13.38
  -1   3  -7  575.19   14.71
  -1   3  -7  557.31   14.59
   1  -3   7  561.22   14.40
   1  -3   7  578.25   14.49
   1  -3   7  579.41   14.49
  -1   3  -7  579.44   15.19
   1  -3   7  588.35   13.94
  -1   3  -7  586.29   14.90
   1  -3   7  566.91   12.15
  -1   3  -8   27.77    2.84
   1  -3   8   31.91    2.98
  -1   3  -8   31.52    3.04
  -1   3  -8   32.88    3.16
   1  -3   8   33.04    3.03
   1  -3   8   34.11    3.09
  -1   3  -8   35.24    3.46
   1  -3   8   28.74    2.83
   1  -3   8   32.59    2.89
  -1   3  -8   36.63    3.35
  -1   3  -8   28.97    2.55
  -1   3  -8   39.63    3.38
   1  -3   8   33.42    2.20
   1  -3   8   32.21    2.66
   1  -3   9  220.40    8.63
  -1   3  -9  228.21    9.39
   1  -3   9  232.90    8.16
  -1   3  -9  231.08    9.18
  -1   3  -9  236.42    8.14
  -1   3  -9  211.05    9.37
  -1   3 -10  104.68    6.55
   1  -3  10   88.52    5.71
   1  -3  10   97.37    5.33
  -1   3 -10  102.03    6.30
  -1   3 -10   98.29    5.31
  -1   3 -10  106.77    6.84
  -1   3 -11   84.41    6.30
  -1   3 -11   77.99    4.96
  -1   3 -11   86.66    6.15
   1  -3  11   74.43    4.88
  -1   3 -11   79.91    6.36
   1  -3  12    0.17    0.83
  -1   3 -12    1.44    1.32
  -1   3 -12    2.60    1.56
  -1   3 -12    0.96    0.96
  -1   3 -12   -2.37    1.53
  -1   3 -12    0.58    1.48
  -1   3 -13  305.06   14.07
  -1   2  13  245.89   11.55
   1  -2 -13  268.76   10.62
   1  -2 -13  268.06   12.98
   1  -2 -13  268.67   10.67
   1  -2 -13  244.36   12.13
  -1   2  12   21.71    3.29
   1  -2 -12   24.25    2.96
   1  -2 -12   20.60    2.73
   1  -2 -12   24.69    3.59
   1  -2 -12   19.04    3.26
   1  -2 -11   60.03    5.13
   1  -2 -11   51.59    4.97
  -1   2  11   55.70    4.81
  -1   2  11   53.91    4.81
   1  -2 -11   63.73    4.44
   1  -2 -10  468.30   14.83
   1  -2 -10  463.99   15.22
   1  -2 -10  440.98   13.36
  -1   2  10  447.76   14.57
  -1   2  10  446.39   14.22
   1  -2 -10  476.83   13.08
   1  -2  -9  324.74   11.39
   1  -2  -9  335.36   11.93
   1  -2  -9  323.30   10.40
  -1   2   9  331.25   11.23
  -1   2   9  327.72   11.47
   1  -2  -9  352.05   10.23
   1  -2  -8   51.94    3.92
   1  -2  -8   52.68    4.08
   1  -2  -8   39.66    3.07
  -1   2   8   43.65    3.64
  -1   2   8   46.60    3.68
   1  -2  -8   50.97    3.30
  -1   2   7  389.88    7.82
  -1   2   7  382.85    7.76
  -1   2   7  376.91    7.75
  -1   2   7  376.90    7.75
  -1   2   7  391.19   11.20
  -1   2   7  384.26   11.45
   1  -2  -7  394.26   11.28
   1  -2  -7  382.70   10.19
   1  -2  -7  382.44    9.90
   1  -2  -7  397.58   11.66
  -1   2   6  273.59    8.50
  -1   2   6  276.99    8.84
  -1   2   6  271.03    5.79
  -1   2   6  254.24    6.40
   1  -2  -6  287.62    7.56
   1  -2  -6  279.04    7.63
  -1   2   6  263.73    5.81
  -1   2   6  274.97    5.83
  -1   2   6  277.48    5.81
  -1   2   6  273.24    5.79
  -1   2   6  271.44    5.78
   1  -2  -6  273.00    7.41
   1  -2  -6  255.06    6.88
   1  -2  -6  272.02    8.46
   1  -2  -6  265.63    5.91
   1  -2  -6  275.60    7.22
   1  -2  -6  266.50    8.68
  -1   2   5  174.76    6.33
  -1   2   5  179.16    6.05
  -1   2   5  169.57    3.87
   1  -2  -5  159.66    4.99
   1  -2  -5  159.15    5.01
  -1   2   5  166.58    3.88
  -1   2   5  162.72    3.90
  -1   2   5  169.66    3.87
  -1   2   5  172.79    3.90
  -1   2   5  168.94    3.87
   1  -2  -5  150.93    4.45
   1  -2  -5  166.99    5.06
   1  -2  -5  171.34    5.88
   1  -2  -5  163.29    3.97
   1  -2  -5  142.91    3.42
   1  -2  -5  159.37    4.75
   1  -2  -5  174.17    6.15
  -1   2   5  151.93    3.75
  -1   2   5  161.90    4.55
  -1   2   4 1036.35   19.92
  -1   2   4 1019.55   19.16
   1  -2  -4  983.05   16.67
   1  -2  -4 1027.19   17.93
   1  -2  -4  992.38   17.68
  -1   2   4 1009.56   16.55
  -1   2   4  998.84   16.50
  -1   2   4 1010.82   16.49
  -1   2   4 1005.94   16.50
  -1   2   4 1020.59   16.53
   1  -2  -4  993.58   17.86
   1  -2  -4  930.29   16.76
   1  -2  -4  985.03   18.85
   1  -2  -4  943.77   16.57
   1  -2  -4  975.35   17.38
   1  -2  -4 1033.66   19.42
  -1   2   4 1006.75   17.59
  -1   2   4  926.15   16.94
   1  -2  -3    3.42    0.44
   1  -2  -3    2.79    0.50
  -1   2   3    3.32    0.42
  -1   2   3    3.06    0.39
  -1   2   3    3.03    0.39
  -1   2   3    3.66    0.42
  -1   2   3    2.95    0.39
   1  -2  -3    2.92    0.55
   1  -2  -3    3.60    0.44
  -1   2   3    2.13    0.58
  -1   2   3    3.84    0.89
   1  -2  -3    2.83    0.44
  -1   2   3    2.89    0.48
  -1   2   3    3.46    0.57
   1  -2  -3    3.26    0.66
  -1   2   2  123.15    3.67
  -1   2   2  125.27    4.15
   1  -2  -2  121.97    3.02
   1  -2  -2  116.66    3.14
  -1   2   2  121.36    3.66
  -1   2   2  123.22    2.93
  -1   2   2  124.29    2.95
  -1   2   2  125.12    2.95
  -1   2   2  127.10    2.97
  -1   2   2  125.04    2.96
   1  -2  -2  125.08    3.29
   1  -2  -2  122.94    2.99
   1  -2  -2  123.51    2.97
  -1   2   2  127.98    3.58
  -1   2   1 2083.39   32.99
  -1   2   1 2078.19   33.00
  -1   2   1 2063.88   33.05
  -1   2   1 2047.55   33.02
  -1   2   1 2033.38   33.02
   1  -2  -1 2103.11   32.96
   1  -2  -1 2090.98   33.07
  -1   2   1 2117.40   33.12
   1  -2  -1 2034.02   32.78
   1  -2  -1 2101.65   33.12
   1  -2  -1 2112.85   32.81
   1  -2   0    3.54    0.50
   1  -2   0    3.14    0.39
  -1   2   0    4.79    0.39
  -1   2   0    3.05    0.45
  -1   2   0    3.33    0.47
  -1   2   0    3.24    0.47
  -1   2   0    3.29    0.48
   1  -2   0    3.61    0.53
   1  -2   0    2.92    0.46
   1  -2   0    4.23    0.47
  -1   2   0    3.55    0.42
   1  -2   1   20.21    1.28
  -1   2  -1   21.89    1.32
   1  -2   1   20.62    1.11
  -1   2  -1   22.23    0.97
  -1   2  -1   21.74    1.12
  -1   2  -1   22.10    1.33
  -1   2  -1   22.94    1.37
  -1   2  -1   19.75    1.28
  -1   2  -1   21.87    1.25
   1  -2   1   22.75    1.35
   1  -2   1   22.50    1.33
   1  -2   1   20.64    1.12
   1  -2   1   21.37    0.87
   1  -2   2  208.40    4.63
  -1   2  -2  215.68    5.46
   1  -2   2  218.00    5.50
   1  -2   2  218.47    5.13
   1  -2   2  198.62    3.84
  -1   2  -2  206.60    4.73
  -1   2  -2  207.53    5.09
  -1   2  -2  211.82    5.49
  -1   2  -2  205.82    5.47
  -1   2  -2  208.10    5.53
  -1   2  -2  213.86    5.36
   1  -2   2  218.53    5.52
   1  -2   2  213.98    5.46
   1  -2   2  222.03    5.00
  -1   2  -2  210.52    5.08
   1  -2   3  477.19    9.46
   1  -2   3  477.15    9.44
  -1   2  -3  473.05   10.25
   1  -2   3  478.14   10.23
   1  -2   3  484.20    9.92
  -1   2  -3  482.89    9.98
  -1   2  -3  478.47    9.55
  -1   2  -3  470.38   10.31
  -1   2  -3  464.60   10.29
   1  -2   3  476.21   10.29
   1  -2   3  455.84    8.28
   1  -2   3  473.45   10.25
   1  -2   3  466.30   10.16
   1  -2   3  446.48    8.25
  -1   2  -3  486.55   10.27
  -1   2  -3  478.28    9.44
   1  -2   4    1.89    0.55
   1  -2   4    1.53    0.49
   1  -2   4    4.11    0.88
   1  -2   4    1.51    0.36
  -1   2  -4    2.21    0.71
  -1   2  -4    3.25    0.69
  -1   2  -4    2.41    0.75
  -1   2  -4    2.60    0.71
  -1   2  -4    1.64    0.60
   1  -2   4    3.41    0.80
   1  -2   4    2.17    0.26
   1  -2   4    3.21    0.77
   1  -2   4    2.47    0.73
   1  -2   4    3.16    0.62
  -1   2  -4    2.75    0.77
  -1   2  -4    2.20    0.50
   1  -2   5  776.20   15.06
   1  -2   5  798.72   16.43
  -1   2  -5  778.07   16.39
  -1   2  -5  806.41   16.35
  -1   2  -5  778.82   15.67
   1  -2   5  786.14   15.74
  -1   2  -5  774.38   16.48
  -1   2  -5  765.86   16.47
   1  -2   5  796.80   16.43
   1  -2   5  795.95   16.40
  -1   2  -5  773.15   16.79
   1  -2   5  782.40   16.37
   1  -2   5  795.19   15.46
  -1   2  -5  778.18   16.44
  -1   2  -5  741.97   14.50
  -1   2  -6  467.66   11.97
   1  -2   6  475.85   11.95
  -1   2  -6  462.86   11.35
  -1   2  -6  513.79   12.20
   1  -2   6  480.82   11.50
  -1   2  -6  467.58   12.05
  -1   2  -6  481.15   12.20
   1  -2   6  490.16   12.05
   1  -2   6  475.47   11.92
   1  -2   6  473.85   11.91
  -1   2  -6  473.28   12.48
   1  -2   6  479.53   11.21
  -1   2  -6  500.02   12.33
   1  -2   6  473.22   10.62
   1  -2   7  362.14   10.29
  -1   2  -7  337.92   10.26
  -1   2  -7  370.26   10.00
  -1   2  -7  355.35   10.40
   1  -2   7  354.03    9.89
  -1   2  -7  371.12   10.65
   1  -2   7  348.82   10.28
   1  -2   7  353.43   10.22
   1  -2   7  358.85   10.27
  -1   2  -7  350.57   10.93
   1  -2   7  354.83   10.25
   1  -2   7  370.15    9.92
  -1   2  -7  356.31   10.61
   1  -2   7  360.72    8.99
  -1   2  -8  601.23   15.41
   1  -2   8  609.59   15.37
   1  -2   8  605.52   15.14
   1  -2   8  591.26   15.06
   1  -2   8  609.08   14.99
  -1   2  -8  647.73   16.28
   1  -2   8  569.77   14.88
  -1   2  -8  627.42   16.49
   1  -2   8  590.70   13.30
  -1   2  -8  647.16   15.11
  -1   2  -8  642.11   15.85
   1  -2   8  620.47   14.91
   1  -2   8  584.05   14.97
  -1   2  -8  598.30   15.32
  -1   2  -9    0.14    0.84
   1  -2   9    0.03    0.77
   1  -2   9    0.12    0.76
  -1   2  -9   -0.26    0.74
  -1   2  -9    1.48    0.96
  -1   2  -9    0.90    0.85
  -1   2 -10  141.76    7.56
  -1   2 -10  130.59    7.05
  -1   2 -10  127.07    6.37
   1  -2  10  125.11    6.34
  -1   2 -10  121.79    7.31
   1  -2  11   75.08    5.11
  -1   2 -11   82.78    6.14
  -1   2 -11   76.57    6.34
  -1   2 -11   87.26    5.47
  -1   2 -11   89.10    6.18
  -1   2 -11   82.68    6.29
   1  -2  12   42.21    4.04
  -1   2 -12   36.58    4.41
  -1   2 -12   37.93    4.76
  -1   2 -12   35.36    3.71
  -1   2 -12   50.64    4.94
  -1   2 -12   40.31    4.70
   1  -2  13    0.15    0.95
  -1   2 -13    2.58    1.74
  -1   2 -13    0.26    0.94
  -1   2 -13   -1.69    1.61
  -1   2 -13    0.92    1.34
  -1   2 -13   -0.37    1.28
   1  -1 -13   55.03    5.66
   1  -1 -13   51.93    4.50
   1  -1 -13   57.60    5.93
  -1   1  13   46.53    4.68
   1  -1 -12   24.08    3.53
   1  -1 -12   18.07    2.51
   1  -1 -12   27.25    3.43
   1  -1 -12   22.04    3.56
  -1   1  12   18.94    2.97
   1  -1 -11  158.28    8.50
   1  -1 -11  168.99    7.40
   1  -1 -11  142.77    7.37
   1  -1 -11  158.17    8.82
  -1   1  11  145.19    7.57
   1  -1 -10   27.92    3.31
   1  -1 -10   28.83    2.82
   1  -1 -10   22.86    2.73
   1  -1 -10   31.47    3.60
  -1   1  10   25.55    3.03
  -1   1  10   26.59    3.02
  -1   1   9   17.47    2.34
  -1   1   9   13.02    2.03
  -1   1   9   14.22    2.08
   1  -1  -9   14.70    2.40
   1  -1  -9   16.94    2.17
   1  -1  -9   15.50    2.38
  -1   1   8  472.68   13.26
  -1   1   8  496.39   13.13
   1  -1  -8  461.66   11.96
   1  -1  -8  483.87   14.03
  -1   1   8  467.64   13.02
   1  -1  -8  506.62   12.74
   1  -1  -8  488.93   13.63
  -1   1   7  550.53   14.22
  -1   1   7  594.99   14.18
   1  -1  -7  570.16   13.00
   1  -1  -7  585.17   14.58
   1  -1  -7  587.67   13.49
  -1   1   7  566.86   14.15
   1  -1  -7  606.45   15.24
  -1   1   6   14.06    1.67
  -1   1   6   12.05    1.62
  -1   1   6   12.43    0.83
   1  -1  -6    9.03    1.26
  -1   1   6   11.55    0.89
   1  -1  -6   13.75    1.49
  -1   1   6   11.93    0.82
  -1   1   6   11.33    0.81
  -1   1   6   10.76    0.78
  -1   1   6   11.77    0.82
  -1   1   6   11.34    0.81
  -1   1   6   10.48    1.49
   1  -1  -6   12.70    1.35
   1  -1  -6   11.72    1.61
   1  -1  -6   12.48    0.86
   1  -1  -6    9.63    0.81
   1  -1  -6   11.29    1.10
   1  -1  -6   12.90    1.80
  -1   1   6    9.01    0.49
  -1   1   5  411.63    9.99
  -1   1   5  438.69   10.62
  -1   1   5  419.07    7.37
  -1   1   5  407.07    8.04
   1  -1  -5  419.83    9.26
   1  -1  -5  428.35    9.32
  -1   1   5  388.70    7.40
  -1   1   5  396.80    7.36
  -1   1   5  414.17    7.35
  -1   1   5  421.76    7.37
  -1   1   5  419.96    7.36
   1  -1  -5  402.80    8.78
   1  -1  -5  424.47   10.26
   1  -1  -5  406.28    7.43
   1  -1  -5  373.59    7.58
   1  -1  -5  406.99    8.37
  -1   1   5  424.93   10.23
  -1   1   5  374.33    7.11
   1  -1  -5  425.43   10.70
  -1   1   4 1233.60   21.95
  -1   1   4 1258.04   22.71
  -1   1   4 1181.80   19.20
   1  -1  -4 1245.77   21.05
  -1   1   4 1151.96   20.26
   1  -1  -4 1192.30   20.86
  -1   1   4 1231.14   19.22
  -1   1   4 1206.36   19.23
  -1   1   4 1227.54   19.21
  -1   1   4 1199.60   19.21
  -1   1   4 1182.31   19.21
   1  -1  -4 1193.77   20.34
   1  -1  -4 1188.12   19.28
   1  -1  -4 1244.66   22.06
   1  -1  -4 1171.15   20.03
  -1   1   4 1217.20   22.24
   1  -1  -4 1264.51   22.64
  -1   1   4 1189.41   19.69
  -1   1   3  583.58   11.39
  -1   1   3  598.77   12.16
   1  -1  -3  574.76    9.63
  -1   1   3  593.75   10.67
   1  -1  -3  581.59   10.75
   1  -1  -3  588.10   10.56
  -1   1   3  580.28    9.55
  -1   1   3  582.78    9.57
  -1   1   3  586.26    9.54
  -1   1   3  592.71    9.55
  -1   1   3  588.69    9.55
   1  -1  -3  552.38   10.01
   1  -1  -3  566.39   10.78
   1  -1  -3  571.62   11.39
   1  -1  -3  562.58    9.60
   1  -1  -3  581.39    9.91
   1  -1  -3  603.07   11.92
  -1   1   3  582.62   10.41
  -1   1   2  518.65    9.55
  -1   1   2  533.13   10.48
   1  -1  -2  512.82    8.62
   1  -1  -2  510.50    9.16
  -1   1   2  539.66    9.64
   1  -1  -2  497.97    8.74
  -1   1   2  518.93    8.57
  -1   1   2  529.77    8.59
  -1   1   2  513.24    8.58
  -1   1   2  519.42    8.59
  -1   1   2  508.50    8.57
   1  -1  -2  505.11    8.50
   1  -1  -2  505.22    8.59
   1  -1  -2  518.89    9.57
  -1   1   2  513.94    9.52
   1  -1  -2  538.46   10.02
   1  -1  -2  525.98    9.31
  -1   1   1  967.01   16.78
   1  -1  -1  974.49   15.76
  -1   1   1  964.24   15.70
   1  -1  -1  955.47   15.55
  -1   1   1  968.37   15.55
  -1   1   1  970.21   15.74
  -1   1   1  950.18   15.75
   1  -1  -1  965.25   15.71
   1  -1  -1  971.61   15.75
   1  -1  -1  968.85   15.73
  -1   1   1  971.83   15.72
   1  -1  -1  975.92   15.50
  -1   1   1  970.76   16.44
  -1   1   1  981.89   16.43
  -1   1   0 1333.78   21.61
   1  -1   0 1334.16   21.65
   1  -1   0 1339.70   20.99
  -1   1   0 1307.32   21.63
  -1   1   0 1322.87   21.67
  -1   1   0 1327.27   21.71
  -1   1   0 1310.79   21.29
   1  -1   0 1319.32   21.64
   1  -1   0 1330.96   21.62
   1  -1   0 1328.35   21.40
  -1   1   0 1322.81   21.85
   1  -1   1    4.94    0.57
   1  -1   1    5.18    0.46
   1  -1   1    5.41    0.65
   1  -1   1    4.76    0.51
  -1   1  -1    5.63    0.57
  -1   1  -1    5.27    0.51
  -1   1  -1    5.22    0.64
  -1   1  -1    5.36    0.68
  -1   1  -1    5.93    0.70
   1  -1   1    5.16    0.66
   1  -1   1    4.67    0.60
   1  -1   1    5.54    0.51
   1  -1   1    6.09    0.69
  -1   1  -1    4.98    0.60
  -1   1  -1    5.65    0.62
   1  -1   2  587.35   10.62
   1  -1   2  573.54   11.08
  -1   1  -2  575.72   11.13
  -1   1  -2  543.45   10.36
   1  -1   2  567.34   10.66
  -1   1  -2  589.60   10.84
  -1   1  -2  565.03   11.16
  -1   1  -2  558.52   11.17
   1  -1   2  564.00   11.10
   1  -1   2  547.86    9.68
   1  -1   2  558.45   11.04
   1  -1   2  575.75   11.11
  -1   1  -2  561.38   10.77
  -1   1  -2  577.39   11.03
  -1   1  -2  562.52   10.63
   1  -1   2  570.61   10.82
   1  -1   3  495.02   10.16
  -1   1  -3  487.87   10.49
   1  -1   3  486.94   10.43
  -1   1  -3  498.11    9.32
  -1   1  -3  510.24   10.30
  -1   1  -3  492.62   10.56
  -1   1  -3  483.37   10.54
   1  -1   3  493.88   10.52
   1  -1   3  487.49   10.45
   1  -1   3  477.49    8.43
  -1   1  -3  491.03   10.44
   1  -1   3  493.16   10.47
  -1   1  -3  507.88   10.55
   1  -1   3  522.75    9.25
   1  -1   3  481.03   10.07
   1  -1   4 2263.22   37.47
   1  -1   4 2272.80   37.64
  -1   1  -4 2205.73   37.61
  -1   1  -4 2086.14   35.45
  -1   1  -4 2295.18   37.54
  -1   1  -4 2236.79   37.74
  -1   1  -4 2245.61   37.79
   1  -1   4 2241.27   37.60
   1  -1   4 2141.28   34.34
   1  -1   4 2286.42   37.64
   1  -1   4 2253.51   37.62
  -1   1  -4 2260.32   37.87
  -1   1  -4 2246.10   37.70
   1  -1   4 2244.63   36.17
   1  -1   4 2193.47   36.96
   1  -1   5   13.79    1.51
   1  -1   5   16.35    1.64
  -1   1  -5   16.14    1.68
  -1   1  -5   13.41    0.98
  -1   1  -5   15.46    1.64
  -1   1  -5   15.67    1.64
   1  -1   5   16.43    1.67
   1  -1   5   18.19    1.72
   1  -1   5   15.59    1.62
   1  -1   5   15.83    0.74
   1  -1   5   17.64    1.70
  -1   1  -5   15.27    1.70
   1  -1   5   16.74    1.41
  -1   1  -5   17.27    1.75
   1  -1   5   16.84    1.53
  -1   1  -6   70.26    3.81
   1  -1   6   75.18    3.86
   1  -1   6   71.94    3.74
   1  -1   6   72.10    3.75
   1  -1   6   71.30    3.39
  -1   1  -6   75.33    3.99
   1  -1   6   68.54    3.69
  -1   1  -6   73.24    4.10
   1  -1   6   66.92    2.73
   1  -1   6   82.48    4.06
  -1   1  -6   74.81    3.92
   1  -1   6   72.49    3.78
   1  -1   6   70.31    3.42
   1  -1   7  567.14   13.68
  -1   1  -7  601.13   14.31
   1  -1   7  546.21   11.62
   1  -1   7  585.32   14.00
  -1   1  -7  565.03   13.89
   1  -1   7  572.57   13.80
   1  -1   7  575.71   13.69
   1  -1   7  565.15   13.65
   1  -1   7  569.56   13.67
  -1   1  -7  577.19   14.79
  -1   1  -7  607.48   14.60
   1  -1   7  532.33   13.05
   1  -1   7  552.32   12.82
   1  -1   8  211.09    7.00
   1  -1   8  218.97    8.04
  -1   1  -8  214.16    7.84
   1  -1   8  211.13    7.67
   1  -1   8  223.27    7.75
   1  -1   8  204.10    7.47
   1  -1   8  219.53    7.72
  -1   1  -8  218.76    8.65
   1  -1   8  215.88    7.56
  -1   1  -8  232.98    8.62
  -1   1  -8  235.38    8.47
   1  -1   8  218.78    7.71
  -1   1  -8  230.37    9.14
  -1   1  -9  105.68    5.98
   1  -1   9   90.84    5.28
  -1   1  -9  103.29    6.18
  -1   1  -9   94.04    5.57
  -1   1  -9  113.53    6.64
  -1   1 -10   84.55    5.70
   1  -1  10   70.24    4.86
  -1   1 -10   81.27    5.82
  -1   1 -10   74.31    5.27
  -1   1 -10   79.63    5.95
  -1   1 -11    1.21    1.18
   1  -1  11   -0.30    1.07
  -1   1 -11    1.30    1.21
  -1   1 -11    0.58    1.02
  -1   1 -11    1.69    1.39
  -1   1 -11   -0.51    1.15
  -1   1 -12  188.41    9.02
  -1   1 -12  168.12    9.28
   1  -1  12  175.87    8.64
  -1   1 -12  169.54    9.66
  -1   1 -12  176.90    9.39
  -1   1 -12  167.85   10.05
  -1   1 -13   17.86    3.21
  -1   1 -13   14.05    3.05
   1  -1  13   17.47    2.99
  -1   1 -13   16.14    3.26
  -1   1 -13   14.72    2.75
  -1   1 -13   21.79    3.53
   1   0 -14    1.25    1.23
   1   0 -14   -1.86    1.47
   1   0 -14   -0.87    1.62
  -1   0  13    3.21    1.59
   1   0 -13    7.25    2.41
   1   0 -13    8.70    2.24
   1   0 -13    6.07    1.75
   1   0 -13    7.26    2.31
  -1   0  12   77.64    5.52
   1   0 -12   76.53    6.50
   1   0 -12   87.51    6.03
   1   0 -12   84.28    6.51
  -1   0  11    4.11    1.45
   1   0 -11    2.40    1.22
   1   0 -11    4.62    1.55
   1   0 -11    3.60    1.41
  -1   0  10  706.62   18.27
  -1   0  10  745.59   18.44
  -1   0  10  739.58   19.27
   1   0 -10  774.42   20.82
   1   0 -10  745.55   18.58
   1   0 -10  748.81   19.91
   1   0  -9  149.53    7.24
   1   0  -9  151.44    6.43
   1   0  -9  167.06    7.94
  -1   0   9  153.96    7.10
   1   0  -9  152.71    6.63
  -1   0   9  142.12    6.60
  -1   0   9  162.70    6.84
  -1   0   8   40.76    3.32
   1   0  -8   41.57    3.62
   1   0  -8   44.62    3.56
   1   0  -8   36.13    2.81
   1   0  -8   35.63    1.98
   1   0  -8   40.83    3.05
  -1   0   8   38.65    3.08
  -1   0   8   37.59    3.00
   1   0  -7 1016.89   21.97
  -1   0   7 1029.30   21.38
   1   0  -7  971.84   17.60
   1   0  -7  976.23   19.72
   1   0  -7  999.76   21.33
  -1   0   7 1012.03   20.94
  -1   0   7  995.32   20.44
   1   0  -7 1024.92   20.23
   1   0  -6  292.24    6.17
  -1   0   6  304.91    8.10
  -1   0   6  304.03    8.48
  -1   0   6  268.68    5.51
   1   0  -6  308.45    7.79
  -1   0   6  267.20    5.54
  -1   0   6  269.22    5.53
  -1   0   6  269.02    5.49
  -1   0   6  271.93    5.52
  -1   0   6  271.49    5.51
  -1   0   6  314.54    8.18
   1   0  -6  317.35    8.74
   1   0  -6  295.32    7.44
   1   0  -6  298.41    8.93
  -1   0   6  313.59    8.71
  -1   0   6  271.61    5.30
   1   0  -5  995.39   16.48
  -1   0   5  897.13   15.79
  -1   0   5 1032.58   19.18
  -1   0   5 1041.94   18.60
  -1   0   5  939.69   15.57
  -1   0   5  936.34   15.73
   1   0  -5 1039.30   18.11
  -1   0   5  931.61   15.61
  -1   0   5  940.07   15.59
  -1   0   5  941.66   15.57
  -1   0   5  941.76   15.57
  -1   0   5 1017.48   18.63
   1   0  -5  997.54   19.03
   1   0  -5 1007.17   19.57
  -1   0   5  951.86   15.81
  -1   0   5  945.35   15.58
  -1   0   5 1060.20   19.42
   1   0  -5 1007.42   17.58
   1   0  -4   35.89    2.29
  -1   0   4   30.74    1.28
   1   0  -4   33.80    1.62
  -1   0   4   31.93    2.13
   1   0  -4   34.23    2.10
  -1   0   4   38.58    2.17
   1   0  -4   34.27    1.50
   1   0  -4   33.96    1.77
  -1   0   4   31.23    1.34
  -1   0   4   36.43    2.03
  -1   0   4   32.71    2.16
  -1   0   3  215.38    5.61
  -1   0   3  199.29    4.93
   1   0  -3  194.40    5.09
  -1   0   3  199.59    5.19
   1   0  -3  198.56    4.25
  -1   0   3  208.59    5.59
   1   0  -3  203.85    4.56
  -1   0   3  203.41    4.36
  -1   0   3  200.93    4.42
  -1   0   2  219.02    5.30
  -1   0   2  214.95    4.51
   1   0  -2  214.53    4.42
  -1   0   2  227.15    5.06
   1   0  -2  210.34    4.26
  -1   0   2  216.94    4.69
  -1   0   2  218.58    4.66
  -1   0   2  229.46    5.42
  -1   0   1 3931.90   61.92
  -1   0   1 3980.87   61.69
   1   0   0 1637.10   26.04
  -1   0   0 1626.03   26.06
   1   0   0 1623.66   26.03
   1   0   0 1633.10   25.18
  -1   0   0 1585.29   26.06
   1   0   0 1593.78   25.52
  -1   0   0 1640.90   26.10
   1   0   0 1600.88   26.07
   1   0   0 1619.16   26.02
   1   0   0 1613.54   26.02
   1   0   0 1594.29   25.67
   1   0   0 1628.44   26.04
  -1   0   0 1620.25   25.81
  -1   0   0 1566.85   26.05
   1   0   1  402.13    8.12
   1   0   1  407.49    7.70
   1   0   1  400.05    8.08
  -1   0  -1  417.30    8.21
  -1   0  -1  409.21    7.70
   1   0   1  412.94    6.96
  -1   0  -1  412.64    8.21
   1   0   1  402.92    8.14
   1   0   1  399.26    8.07
   1   0   1  406.42    8.10
   1   0   1  409.21    7.32
  -1   0  -1  403.77    7.65
   1   0   1  412.98    8.14
  -1   0  -1  404.55    7.98
  -1   0  -1  419.91    7.74
  -1   0  -1  404.92    7.50
   1   0   2 1607.20   27.42
   1   0   2 1632.44   27.30
   1   0   2 1657.76   27.47
  -1   0  -2 1611.55   26.32
  -1   0  -2 1630.04   27.13
  -1   0  -2 1631.30   27.58
   1   0   2 1628.04   27.53
   1   0   2 1647.81   27.47
   1   0   2 1638.99   27.46
   1   0   2 1628.98   25.90
   1   0   2 1643.43   27.47
  -1   0  -2 1632.99   27.24
   1   0   2 1646.06   25.48
  -1   0  -2 1616.24   27.36
  -1   0  -2 1599.46   26.42
  -1   0  -2 1601.82   27.20
   1   0   3   69.19    2.96
   1   0   3   67.75    2.07
   1   0   3   73.65    3.09
   1   0   3   67.55    2.93
  -1   0  -3   67.05    2.15
  -1   0  -3   71.69    2.91
  -1   0  -3   70.43    3.05
   1   0   3   72.18    3.04
   1   0   3   73.18    3.03
   1   0   3   68.82    2.95
   1   0   3   74.63    1.99
   1   0   3   69.26    2.95
  -1   0  -3   73.36    3.07
   1   0   3   70.89    2.12
  -1   0  -3   72.62    3.04
  -1   0  -3   73.76    2.36
  -1   0  -3   68.36    3.01
   1   0   4  431.69    9.80
   1   0   4  401.93    8.28
   1   0   4  434.72   10.06
   1   0   4  435.48    9.80
  -1   0  -4  392.09    7.64
  -1   0  -4  422.98    9.72
  -1   0  -4  433.85    9.94
   1   0   4  434.66    9.87
   1   0   4  433.06    9.75
   1   0   4  445.72    9.84
   1   0   4  433.55    9.79
   1   0   4  421.04    7.62
  -1   0  -4  434.56   10.11
   1   0   4  418.90    8.49
  -1   0  -4  409.80    9.80
  -1   0  -4  397.99    8.18
  -1   0  -4  420.90   10.19
   1   0   5  607.90   13.17
   1   0   5  609.10   13.57
   1   0   5  558.18   11.61
   1   0   5  629.60   13.21
  -1   0  -5  646.54   13.51
  -1   0  -5  632.66   13.43
   1   0   5  646.55   13.38
   1   0   5  633.70   13.19
   1   0   5  637.02   13.22
   1   0   5  620.82   10.48
   1   0   5  629.32   13.20
  -1   0  -5  616.44   13.83
   1   0   5  583.98   11.90
  -1   0  -5  636.36   13.63
  -1   0  -5  557.41   11.04
  -1   0  -5  623.01   14.08
   1   0   6 1029.50   19.99
   1   0   6 1018.36   19.93
  -1   0  -6 1044.49   20.48
   1   0   6 1038.39   20.75
   1   0   6  928.30   18.31
  -1   0  -6  994.45   20.08
   1   0   6 1014.48   20.01
   1   0   6 1034.17   19.96
   1   0   6 1026.72   19.90
   1   0   6  997.11   16.66
   1   0   6 1009.24   19.88
  -1   0  -6 1023.54   20.97
  -1   0  -6 1055.36   20.76
   1   0   6  941.76   18.72
  -1   0  -6 1019.92   21.36
   1   0   7   46.90    3.09
   1   0   7   49.66    3.19
  -1   0  -7   49.36    3.45
   1   0   7   40.90    2.52
   1   0   7   43.13    3.27
  -1   0  -7   45.79    3.15
   1   0   7   46.56    3.09
   1   0   7   47.75    3.10
   1   0   7   42.37    2.91
   1   0   7   51.08    3.22
  -1   0  -7   46.78    3.54
   1   0   7   51.74    3.03
  -1   0  -7   49.85    3.49
  -1   0  -7   51.73    3.80
   1   0   8  462.62   12.24
   1   0   8  470.61   12.28
   1   0   8  487.13   12.51
   1   0   8  471.98   12.34
   1   0   8  462.29   12.17
   1   0   8  459.57   12.16
   1   0   8  466.78   12.23
  -1   0  -8  491.57   13.95
  -1   0  -8  494.61   13.52
   1   0   8  481.86   13.38
  -1   0  -8  497.87   13.43
  -1   0  -8  487.10   14.34
  -1   0  -9  587.01   16.55
  -1   0  -9  584.15   16.07
   1   0   9  565.51   15.65
  -1   0  -9  609.57   16.15
  -1   0  -9  579.71   17.00
  -1   0 -10  129.71    7.36
  -1   0 -10  128.78    7.06
   1   0  10  130.40    6.91
  -1   0 -10  131.57    7.06
  -1   0 -10  141.67    7.99
  -1   0 -11  138.34    8.11
  -1   0 -11  142.90    7.98
   1   0  11  144.63    7.67
  -1   0 -11  153.98    8.13
  -1   0 -11  153.90    8.85
  -1   0 -12   40.83    4.64
  -1   0 -12   31.56    3.92
   1   0  12   34.81    3.91
  -1   0 -12   44.05    4.56
  -1   0 -12   37.51    4.68
   1   0  13    0.38    1.04
  -1   0 -13    0.39    1.29
  -1   0 -13    2.81    1.58
  -1   0 -13   -1.14    1.31
   1   1 -14    2.90    1.81
   1   1 -14    2.13    1.23
  -1  -1  13  103.23    6.42
   1   1 -13  105.05    8.12
   1   1 -13  112.59    7.48
   1   1 -13  114.01    6.77
   1   1 -13  113.42    8.14
  -1  -1  12    2.97    1.32
   1   1 -12    2.81    1.68
   1   1 -12   -0.21    0.84
   1   1 -12    2.86    1.45
   1   1 -12    0.76    1.10
   1   1 -11    2.81    1.32
  -1  -1  11    0.79    1.20
   1   1 -11    1.35    0.89
  -1  -1  11    0.76    1.00
   1   1 -11    0.56    0.98
   1   1 -11    2.71    1.22
   1   1 -11    1.22    1.02
   1   1 -10   12.40    2.33
  -1  -1  10    9.85    1.95
   1   1 -10   11.37    1.94
   1   1 -10   11.28    2.16
   1   1 -10    9.25    1.83
   1   1 -10   14.13    2.04
  -1  -1  10   11.69    1.85
  -1  -1  10    8.60    1.70
   1   1  -9  109.08    6.43
  -1  -1   9   96.46    5.02
  -1  -1   9   97.62    5.15
  -1  -1   9  111.43    6.02
   1   1  -9  117.26    5.43
   1   1  -9  113.48    5.54
   1   1  -9  110.04    4.09
   1   1  -9  114.05    5.61
   1   1  -9  120.90    6.45
  -1  -1   8   29.60    2.52
  -1  -1   8   27.62    2.49
   1   1  -8   25.69    2.41
   1   1  -8   24.12    2.24
  -1  -1   8   26.11    2.70
   1   1  -8   29.74    1.90
   1   1  -8   25.51    2.41
   1   1  -8   29.09    2.88
  -1  -1   8   23.07    2.33
  -1  -1   7  156.83    5.92
  -1  -1   7  160.32    5.73
  -1  -1   7  157.32    6.41
   1   1  -7  164.58    5.76
   1   1  -7  165.92    5.79
  -1  -1   7  147.25    5.83
   1   1  -7  156.94    6.40
   1   1  -7  167.28    5.91
   1   1  -7  148.78    4.58
   1   1  -7  147.63    4.76
  -1  -1   6    0.66    0.57
  -1  -1   6    0.89    0.51
  -1  -1   6    0.46    0.17
  -1  -1   6    0.93    0.33
  -1  -1   6    2.31    0.77
   1   1  -6    0.08    0.47
   1   1  -6    0.42    0.47
   1   1  -6    0.58    0.30
  -1  -1   6    0.13    0.20
  -1  -1   6    0.31    0.25
  -1  -1   6    0.83    0.34
   1   1  -6    1.04    0.32
   1   1  -6    1.23    0.72
  -1  -1   6    1.29    0.37
   1   1  -6    0.12    0.43
  -1  -1   6    0.04    0.51
   1   1  -6    0.76    0.42
   1   1  -6    0.59    0.42
   1   1  -5  706.76   13.32
  -1  -1   5  666.13   11.17
   1   1  -5  743.72   12.89
  -1  -1   5  773.57   14.66
  -1  -1   5  743.24   14.03
   1   1  -5  651.96   12.11
  -1  -1   5  689.58   12.16
  -1  -1   5  664.92   11.63
   1   1  -5  725.19   13.82
   1   1  -5  723.29   13.79
   1   1  -5  689.51   12.95
   1   1  -5  646.90   12.13
  -1  -1   5  662.92   12.15
  -1  -1   5  669.40   12.13
  -1  -1   5  677.23   12.14
   1   1  -5  690.07   12.13
  -1  -1   5  754.75   14.47
  -1  -1   5  668.27   12.12
   1   1  -5  751.42   13.63
  -1  -1   5  757.76   15.17
  -1  -1   5  717.29   12.24
   1   1  -4  920.52   15.82
   1   1  -4  906.74   15.28
  -1  -1   4  842.23   13.65
  -1  -1   4  905.27   15.91
  -1  -1   4  926.45   16.71
  -1  -1   4  862.56   14.40
   1   1  -4  824.95   14.36
  -1  -1   4  866.99   14.55
   1   1  -4  884.15   15.34
   1   1  -4  889.05   15.72
   1   1  -4  835.50   14.40
   1   1  -4  832.03   14.42
  -1  -1   4  863.58   14.42
  -1  -1   4  860.67   14.42
   1   1  -4  864.08   14.61
  -1  -1   4  904.68   16.45
  -1  -1   4  849.14   14.39
  -1  -1   4  917.78   14.91
   1   1  -4  918.26   15.51
  -1  -1   4  919.49   17.13
  -1  -1   3   14.57    1.20
  -1  -1   3   17.23    1.08
   1   1  -3   14.12    0.62
  -1  -1   3   15.79    0.66
  -1  -1   3   15.60    0.94
   1   1  -3   14.16    0.95
   1   1  -3   15.86    1.00
   1   1  -3   15.00    0.64
   1   1  -3   14.95    0.65
   1   1  -3   14.28    0.63
  -1  -1   3   12.78    1.23
   1   1  -3   15.03    0.85
  -1  -1   3   15.90    0.66
  -1  -1   3   16.05    0.66
  -1  -1   3   15.23    1.19
   1   1  -3   15.18    1.11
   1   1  -3   14.90    0.99
  -1  -1   3   14.38    0.53
  -1  -1   3   14.60    0.91
   1   1  -2  104.52    3.03
   1   1  -2  109.10    2.92
  -1  -1   2  104.22    2.31
  -1  -1   2  109.76    3.21
  -1  -1   2  111.96    2.65
  -1  -1   2  107.88    2.18
  -1  -1   2  108.40    2.91
  -1  -1   2  115.00    3.15
   1   1  -2  110.65    2.48
   1   1  -2  106.29    2.81
   1   1  -2  109.40    2.13
   1   1  -2  105.91    2.13
   1   1  -2  108.60    2.11
   1   1  -2  109.96    2.12
   1   1  -2  108.83    2.12
   1   1  -2  106.85    2.64
  -1  -1   2  109.09    2.17
  -1  -1   2  108.21    3.39
  -1  -1   2  106.92    2.87
  -1  -1   1  147.57    3.32
   1   1  -1  149.24    3.54
   1   1  -1  153.26    3.14
  -1  -1   1  150.93    3.65
  -1  -1   1  155.12    3.41
   1   1  -1  145.77    3.31
   1   1  -1  149.78    2.81
   1   1  -1  145.37    3.16
   1   1  -1  148.65    3.15
   1   1  -1  145.51    3.11
   1   1  -1  145.08    3.09
   1   1  -1  146.15    3.10
   1   1  -1  152.77    3.34
  -1  -1   1  148.60    3.15
  -1  -1   1  148.46    3.70
  -1  -1   1  145.71    3.52
  -1  -1   0 1864.57   30.10
   1   1   0 1849.70   29.91
   1   1   0 1837.81   29.86
   1   1   0 1860.67   29.83
   1   1   0 1852.73   29.83
   1   1   0 1866.57   29.85
   1   1   0 1856.56   29.51
   1   1   0 1854.75   29.47
   1   1   0 1914.45   29.58
   1   1   0 1845.31   29.83
  -1  -1   0 1867.95   29.99
  -1  -1   0 1841.71   29.37
  -1  -1   0 1883.01   29.82
  -1  -1  -1  279.35    6.18
   1   1   1  254.01    5.83
  -1  -1  -1  262.87    5.55
   1   1   1  256.57    5.91
   1   1   1  259.14    5.89
   1   1   1  253.36    5.82
   1   1   1  258.96    5.85
   1   1   1  267.30    5.23
   1   1   1  258.92    5.86
  -1  -1  -1  268.49    5.42
  -1  -1  -1  276.53    5.59
  -1  -1  -1  279.23    5.97
   1   1   1  272.64    4.95
   1   1   1  283.14    6.06
  -1  -1  -2    0.02    0.20
  -1  -1  -2   -0.07    0.21
  -1  -1  -2    1.12    0.42
   1   1   2   -0.04    0.33
   1   1   2    0.15    0.33
   1   1   2    0.20    0.34
   1   1   2    0.02    0.18
   1   1   2    0.18    0.38
  -1  -1  -2   -0.45    0.34
   1   1   2    0.16    0.32
   1   1   2   -0.05    0.37
  -1  -1  -2    0.09    0.36
  -1  -1  -2    0.06    0.33
   1   1   2   -0.09    0.32
  -1  -1  -3 2849.24   46.56
   1   1   3 2824.46   46.06
  -1  -1  -3 2804.37   44.29
   1   1   3 2919.23   46.85
   1   1   3 2796.04   44.93
   1   1   3 2823.43   46.22
   1   1   3 2832.92   46.16
   1   1   3 2879.63   46.11
   1   1   3 2889.86   46.13
   1   1   3 2812.32   46.03
  -1  -1  -3 2753.97   46.39
  -1  -1  -3 2816.16   46.37
  -1  -1  -3 2884.28   46.58
  -1  -1  -3 2709.19   44.08
  -1  -1  -4  172.87    5.64
   1   1   4  180.49    5.41
  -1  -1  -4  164.74    3.76
   1   1   4  178.16    5.47
   1   1   4  175.83    5.39
   1   1   4  183.45    5.42
   1   1   4  181.25    5.40
   1   1   4  176.16    5.34
   1   1   4  177.59    4.07
  -1  -1  -4  175.57    5.75
   1   1   4  160.19    4.75
   1   1   4  171.41    5.83
  -1  -1  -4  172.75    5.55
   1   1   4  164.93    4.18
  -1  -1  -4  186.97    5.99
  -1  -1  -4  157.21    3.64
  -1  -1  -5   99.08    4.41
   1   1   5  104.30    4.20
   1   1   5  111.80    4.84
   1   1   5   93.42    3.72
   1   1   5   97.19    4.10
   1   1   5  103.47    4.17
   1   1   5  100.09    4.08
   1   1   5  112.27    4.28
   1   1   5   99.98    4.09
   1   1   5  109.88    3.01
  -1  -1  -5   96.59    4.47
  -1  -1  -5  101.03    4.42
  -1  -1  -5  100.42    4.66
   1   1   5   99.08    3.36
  -1  -1  -5   84.89    2.30
  -1  -1  -6  873.10   18.72
   1   1   6  883.44   17.88
  -1  -1  -6  915.83   18.80
   1   1   6  868.76   19.16
   1   1   6  840.95   17.31
   1   1   6  867.15   17.98
   1   1   6  917.20   18.09
   1   1   6  894.15   17.88
   1   1   6  904.03   17.95
   1   1   6  887.29   15.54
   1   1   6  898.27   17.94
  -1  -1  -6  902.30   19.25
  -1  -1  -6  887.74   18.81
   1   1   6  806.97   16.61
  -1  -1  -6  894.71   19.62
  -1  -1  -7  416.07   11.35
   1   1   7  406.47   10.56
  -1  -1  -7  419.64   11.52
   1   1   7  416.03   11.90
   1   1   7  387.84   10.28
   1   1   7  410.04   10.71
   1   1   7  404.86   10.58
   1   1   7  416.13   10.62
   1   1   7  408.05   10.51
   1   1   7  417.96   10.66
  -1  -1  -7  416.04   11.97
  -1  -1  -7  422.72   11.68
  -1  -1  -7  399.14   12.13
   1   1   8  150.16    6.46
   1   1   8  154.54    5.96
   1   1   8  149.93    6.00
   1   1   8  154.69    6.01
   1   1   8  148.21    5.84
   1   1   8  157.89    6.00
   1   1   8  148.37    5.84
  -1  -1  -8  147.96    7.00
  -1  -1  -8  155.79    6.82
   1   1   8  151.20    7.00
  -1  -1  -8  171.91    7.14
  -1  -1  -8  160.80    7.51
  -1  -1  -9    4.19    1.52
  -1  -1  -9    6.80    1.58
   1   1   9    4.86    1.48
  -1  -1  -9    8.15    1.76
  -1  -1  -9    8.13    1.81
   1   1  10   24.83    3.17
  -1  -1 -10   21.92    3.03
  -1  -1 -10   28.62    3.21
  -1  -1 -10   27.46    3.49
   1   1  11    0.55    1.03
  -1  -1 -11    0.91    0.92
  -1  -1 -11    2.96    1.53
  -1  -1 -11    1.40    1.31
   1   1  12   56.19    5.19
  -1  -1 -12   54.34    5.45
  -1  -1 -12   50.06    5.12
   1   1  13   74.42    6.37
  -1  -1 -13   82.36    7.16
  -1  -1 -13   71.48    6.52
  -1  -2  13   16.26    2.50
   1   2 -13   10.79    2.87
   1   2 -13   14.74    2.35
   1   2 -13   19.49    3.20
   1   2 -13   11.09    2.73
   1   2 -12   26.43    3.75
   1   2 -12   22.00    3.20
  -1  -2  12   22.93    3.41
  -1  -2  12   16.91    2.43
   1   2 -12   22.31    3.16
   1   2 -12   25.36    2.88
   1   2 -12   26.04    3.90
   1   2 -11    1.46    1.21
  -1  -2  11    0.69    0.90
   1   2 -11   -0.19    0.95
   1   2 -11    1.44    1.19
   1   2 -11   -0.71    0.90
   1   2 -11   -0.43    0.81
  -1  -2  11   -0.14    0.71
  -1  -2  10   44.78    3.41
   1   2 -10   45.55    3.85
  -1  -2  10   41.64    3.99
   1   2 -10   40.51    2.71
   1   2 -10   42.38    3.29
   1   2 -10   48.48    3.95
  -1  -2  10   34.95    3.21
   1   2 -10   48.20    4.39
  -1  -2   9  219.76    7.55
  -1  -2   9  212.01    7.97
   1   2  -9  220.99    9.11
  -1  -2   9  219.62    8.98
   1   2  -9  223.88    8.30
   1   2  -9  214.24    6.58
   1   2  -9  231.80    7.70
   1   2  -9  245.65    8.65
  -1  -2   8    0.58    0.56
   1   2  -8    0.92    0.80
   1   2  -8   -1.29    0.79
  -1  -2   8    0.25    0.79
   1   2  -8    0.81    0.72
   1   2  -8   -0.42    0.66
   1   2  -8    1.47    0.67
  -1  -2   8    0.68    0.75
   1   2  -7  691.87   14.83
  -1  -2   7  670.88   15.98
  -1  -2   7  646.09   14.81
  -1  -2   7  650.83   14.08
   1   2  -7  657.51   13.99
   1   2  -7  653.19   14.79
   1   2  -7  635.18   12.79
   1   2  -7  663.12   13.28
  -1  -2   6   95.30    3.39
   1   2  -6   91.97    3.35
   1   2  -6  100.16    3.39
   1   2  -6   96.88    3.18
   1   2  -6   99.46    4.08
   1   2  -6  101.12    3.81
  -1  -2   6  100.85    3.89
   1   2  -6   90.92    3.37
   1   2  -6   91.77    3.41
  -1  -2   6   96.84    3.41
  -1  -2   6   94.12    3.38
  -1  -2   6   95.13    3.39
  -1  -2   6  104.43    4.37
  -1  -2   6   93.80    2.40
   1   2  -6  104.03    3.66
  -1  -2   6  106.61    4.86
   1   2  -6  106.00    4.13
   1   2  -5   51.50    2.18
   1   2  -5   53.64    2.25
   1   2  -5   52.37    2.23
  -1  -2   5   53.91    3.12
   1   2  -5   56.56    2.64
  -1  -2   5   58.90    2.29
   1   2  -5   46.08    1.48
  -1  -2   5   55.69    2.21
  -1  -2   5   60.55    3.00
   1   2  -5   53.26    2.18
  -1  -2   5   58.54    2.26
   1   2  -5   56.29    2.36
   1   2  -5   54.48    2.13
   1   2  -5   57.07    2.49
  -1  -2   5   52.43    1.60
   1   2  -5   60.44    2.52
  -1  -2   5   59.73    2.61
  -1  -2   4   76.78    2.77
  -1  -2   4   86.04    2.51
   1   2  -4   78.06    2.40
   1   2  -4   77.80    2.50
   1   2  -4   81.67    2.72
   1   2  -4   80.92    2.77
   1   2  -4   76.39    2.39
   1   2  -4   77.71    2.44
   1   2  -4   78.00    2.45
  -1  -2   4   76.42    3.45
   1   2  -4   74.27    2.01
  -1  -2   4   82.78    2.47
  -1  -2   4   80.80    2.45
  -1  -2   4   79.75    3.21
  -1  -2   4   77.42    2.02
   1   2  -4   83.90    2.89
  -1  -2   4   88.11    2.75
   1   2  -3  219.89    5.21
  -1  -2   3  223.87    4.50
  -1  -2   3  232.16    5.03
  -1  -2   3  230.47    4.65
  -1  -2   3  222.95    5.62
   1   2  -3  240.98    4.90
   1   2  -3  235.29    5.26
   1   2  -3  223.56    4.89
   1   2  -3  221.52    4.56
   1   2  -3  219.80    4.56
   1   2  -3  223.36    4.58
   1   2  -3  215.94    4.57
   1   2  -3  224.63    4.57
   1   2  -3  218.56    4.48
  -1  -2   3  241.43    4.65
  -1  -2   3  242.91    6.19
  -1  -2   3  234.36    5.22
  -1  -2   2  249.68    5.23
   1   2  -2  261.95    5.66
  -1  -2   2  262.49    5.11
  -1  -2   2  262.47    5.78
  -1  -2   2  261.16    5.65
  -1  -2   2  246.89    4.95
   1   2  -2  270.12    5.04
   1   2  -2  258.48    5.60
   1   2  -2  266.76    5.36
   1   2  -2  264.77    5.04
   1   2  -2  268.46    5.02
   1   2  -2  265.60    5.00
   1   2  -2  264.64    5.01
   1   2  -2  267.40    5.01
   1   2  -2  254.70    5.13
  -1  -2   2  257.50    5.07
  -1  -2   2  271.25    6.33
  -1  -2   2  270.09    5.69
  -1  -2   1  436.96    8.33
   1   2  -1  430.18    8.25
   1   2  -1  436.03    7.88
  -1  -2   1  435.49    8.47
  -1  -2   1  426.52    7.19
   1   2  -1  438.46    8.20
   1   2  -1  443.65    7.83
   1   2  -1  444.62    7.92
   1   2  -1  444.95    7.96
   1   2  -1  442.25    7.89
   1   2  -1  443.18    7.88
   1   2  -1  439.41    7.88
   1   2  -1  448.37    7.97
  -1  -2   1  433.65    7.98
  -1  -2   1  420.50    8.59
  -1  -2   1  448.10    8.36
  -1  -2   0  856.92   15.35
   1   2   0  843.15   14.55
   1   2   0  861.37   14.74
  -1  -2   0  897.14   14.10
  -1  -2   0  847.63   14.96
   1   2   0  904.29   15.04
   1   2   0  836.94   14.83
   1   2   0  851.37   14.79
   1   2   0  837.83   14.72
   1   2   0  865.84   14.76
   1   2   0  868.78   14.76
   1   2   0  868.95   14.56
  -1  -2   0  877.19   14.90
  -1  -2   0  854.23   13.64
  -1  -2   0  859.79   14.57
  -1  -2   0  857.49   14.79
   1   2   1 1023.48   17.89
  -1  -2  -1 1035.15   17.75
  -1  -2  -1 1030.02   17.49
   1   2   1 1091.16   18.70
   1   2   1 1016.56   17.96
   1   2   1 1012.70   18.00
   1   2   1 1021.89   17.89
   1   2   1 1019.36   17.86
   1   2   1 1016.50   17.87
   1   2   1 1117.21   17.48
  -1  -2  -1 1052.08   17.99
  -1  -2  -1 1040.65   18.57
  -1  -2  -1 1036.29   17.40
  -1  -2  -2   11.45    1.20
   1   2   2   11.75    1.06
  -1  -2  -2   10.58    0.98
   1   2   2   11.78    1.26
   1   2   2    9.21    0.98
   1   2   2   12.12    1.12
   1   2   2   10.73    1.03
   1   2   2   10.49    1.00
   1   2   2   12.00    1.07
   1   2   2   12.50    1.11
   1   2   2   13.27    0.91
  -1  -2  -2    9.92    1.00
  -1  -2  -2   13.38    1.16
  -1  -2  -2   12.79    1.15
  -1  -2  -2   11.24    0.77
  -1  -2  -3  856.45   16.84
   1   2   3  857.90   15.95
   1   2   3  829.06   15.83
   1   2   3  841.82   15.86
   1   2   3  888.71   14.89
   1   2   3  868.61   15.99
   1   2   3  857.31   15.92
   1   2   3  881.44   17.26
   1   2   3  838.72   15.99
  -1  -2  -3  856.54   16.33
  -1  -2  -3  870.92   16.63
  -1  -2  -3  798.68   14.05
  -1  -2  -4  465.28   11.22
   1   2   4  468.39   10.39
   1   2   4  479.78   10.37
   1   2   4  486.79   10.34
   1   2   4  481.71   10.32
   1   2   4  490.38    9.14
   1   2   4  486.43   10.38
   1   2   4  485.47   10.34
   1   2   4  496.15   11.76
   1   2   4  438.25   10.20
  -1  -2  -4  473.94   10.82
  -1  -2  -4  498.38   11.36
  -1  -2  -5   60.11    3.56
   1   2   5   62.91    3.18
   1   2   5   60.99    3.09
   1   2   5   60.38    3.05
   1   2   5   60.29    3.05
   1   2   5   63.48    3.12
   1   2   5   62.43    2.42
  -1  -2  -5   62.93    3.61
   1   2   5   60.95    3.06
   1   2   5   63.24    3.82
   1   2   5   65.99    3.28
  -1  -2  -5   58.54    3.34
  -1  -2  -5   63.08    3.66
  -1  -2  -6  222.82    7.78
   1   2   6  226.20    6.95
   1   2   6  230.90    6.94
   1   2   6  236.47    6.96
   1   2   6  226.13    6.85
   1   2   6  239.84    7.01
  -1  -2  -6  236.12    8.05
   1   2   6  239.59    7.02
   1   2   6  219.68    8.10
   1   2   6  215.73    7.13
  -1  -2  -6  225.37    7.57
  -1  -2  -6  230.72    8.16
  -1  -2  -7  192.24    7.45
   1   2   7  195.56    6.58
   1   2   7  195.71    6.49
   1   2   7  186.03    6.31
   1   2   7  196.83    6.47
   1   2   7  199.84    6.51
  -1  -2  -7  200.13    7.76
   1   2   7  189.01    6.38
   1   2   7  212.52    8.24
   1   2   7  183.54    6.81
  -1  -2  -7  184.90    7.17
  -1  -2  -7  188.18    7.74
  -1  -2  -8  219.49    8.43
   1   2   8  217.90    7.13
   1   2   8  212.98    7.18
   1   2   8  214.07    7.10
   1   2   8  209.43    7.01
   1   2   8  209.10    7.00
   1   2   8  221.84    7.19
  -1  -2  -8  220.12    8.81
  -1  -2  -8  232.84    9.19
  -1  -2  -8  210.82    8.16
   1   2   8  230.18    9.16
  -1  -2  -9  531.76   15.71
  -1  -2  -9  548.06   16.19
  -1  -2  -9  514.39   14.79
   1   2   9  523.31   15.81
   1   2  10   19.64    2.94
  -1  -2 -10   22.49    3.12
  -1  -2 -10   21.73    3.16
   1   2  11   55.30    5.14
  -1  -2 -11   58.32    5.24
  -1  -2 -11   66.20    5.65
   1   2  12   59.51    5.58
  -1  -2 -12   57.31    5.60
  -1  -2 -12   56.93    5.48
   1   3 -13   30.35    4.45
  -1  -3  13   30.45    3.27
   1   3 -13   33.77    3.37
   1   3 -13   29.81    4.01
   1   3 -13   30.58    4.54
   1   3 -13   29.30    3.95
  -1  -3  13   34.57    4.44
  -1  -3  12   22.25    2.62
   1   3 -12   24.32    2.70
   1   3 -12   26.12    3.55
  -1  -3  12   22.62    3.52
   1   3 -12   23.34    3.33
   1   3 -12   24.29    3.74
  -1  -3  11    2.78    1.40
   1   3 -11    3.81    1.49
  -1  -3  11    4.61    1.22
   1   3 -11    5.84    1.25
   1   3 -11    1.66    1.29
   1   3 -11    2.57    0.97
   1   3 -11    3.10    1.61
  -1  -3  10   32.41    3.70
   1   3 -10   30.75    3.26
  -1  -3  10   34.29    2.84
   1   3 -10   34.02    2.63
   1   3 -10   31.17    3.21
   1   3 -10   28.99    2.61
   1   3 -10   28.75    3.52
  -1  -3   9  324.95   11.57
   1   3  -9  342.29   10.85
  -1  -3   9  322.91    9.34
   1   3  -9  337.82    8.98
   1   3  -9  326.47    9.23
   1   3  -9  347.30   10.89
   1   3  -9  334.21   11.65
  -1  -3   9  295.40    9.97
  -1  -3   8   83.60    5.15
   1   3  -8   94.13    4.81
  -1  -3   8   87.13    4.03
   1   3  -8   88.63    3.89
   1   3  -8  100.95    5.02
   1   3  -8   88.98    4.00
  -1  -3   8   91.67    4.76
  -1  -3   7  517.68   13.50
   1   3  -7  520.40   12.33
  -1  -3   7  483.30   11.11
  -1  -3   7  478.88   12.32
   1   3  -7  494.44   10.98
   1   3  -7  485.06   10.12
   1   3  -7  473.68   12.03
   1   3  -7  499.70   11.06
  -1  -3   6  859.79   16.90
   1   3  -6  852.26   16.78
   1   3  -6  921.90   17.98
   1   3  -6  911.75   16.24
   1   3  -6  933.69   16.75
   1   3  -6  858.60   16.93
   1   3  -6  849.36   16.94
   1   3  -6  920.29   17.89
  -1  -3   6  927.01   19.35
  -1  -3   6  888.11   16.93
  -1  -3   6  908.43   18.28
  -1  -3   6  848.75   16.81
   1   3  -6  862.95   16.90
  -1  -3   6  888.91   16.85
   1   3  -6  934.00   17.08
  -1  -3   6  859.18   15.10
   1   3  -5   36.22    1.95
  -1  -3   5   40.20    2.06
   1   3  -5   38.90    1.93
   1   3  -5   36.04    1.88
   1   3  -5   34.59    1.59
   1   3  -5   36.17    1.98
   1   3  -5   39.07    2.08
   1   3  -5   34.52    1.95
  -1  -3   5   39.93    2.75
   1   3  -5   36.97    2.21
  -1  -3   5   39.01    2.05
  -1  -3   5   38.77    2.00
  -1  -3   5   36.37    2.39
  -1  -3   5   39.03    2.04
  -1  -3   5   37.87    1.55
   1   3  -5   35.40    2.07
  -1  -3   4   70.07    2.53
   1   3  -4   69.59    2.48
  -1  -3   4   67.78    3.05
   1   3  -4   76.30    2.67
   1   3  -4   75.50    2.48
   1   3  -4   68.46    2.47
   1   3  -4   66.82    2.49
   1   3  -4   66.33    2.49
  -1  -3   4   68.20    3.37
   1   3  -4   64.32    1.84
  -1  -3   4   73.27    2.57
  -1  -3   4   69.42    2.49
  -1  -3   4   68.40    2.49
  -1  -3   4   68.38    2.24
   1   3  -4   68.13    2.78
  -1  -3   3 2614.80   41.27
  -1  -3   3 2491.79   41.34
  -1  -3   3 2590.99   42.29
   1   3  -3 2579.16   40.96
   1   3  -3 2643.47   41.66
   1   3  -3 2605.89   41.11
   1   3  -3 2604.90   41.10
   1   3  -3 2552.53   41.10
   1   3  -3 2574.47   41.12
   1   3  -3 2643.26   41.17
   1   3  -3 2511.72   40.59
  -1  -3   3 2601.63   41.19
  -1  -3   3 2660.03   43.21
  -1  -3   3 2573.81   41.21
   1   3  -3 2643.89   42.04
  -1  -3   2   26.91    1.46
   1   3  -2   28.84    1.59
  -1  -3   2   29.27    1.40
  -1  -3   2   28.21    1.54
  -1  -3   2   28.45    1.24
   1   3  -2   29.31    1.33
   1   3  -2   26.91    1.30
   1   3  -2   28.30    1.31
   1   3  -2   27.35    1.31
   1   3  -2   29.23    1.34
   1   3  -2   27.76    1.27
  -1  -3   2   27.85    1.35
  -1  -3   2   31.49    1.88
  -1  -3   2   28.52    1.57
  -1  -3   1  174.80    4.65
   1   3  -1  176.80    4.43
  -1  -3   1  177.10    4.31
   1   3  -1  171.62    4.12
  -1  -3   1  173.51    3.59
   1   3  -1  185.35    4.33
   1   3  -1  176.90    4.17
   1   3  -1  177.11    4.15
   1   3  -1  181.77    4.15
   1   3  -1  178.39    4.15
   1   3  -1  177.94    4.16
   1   3  -1  178.06    4.14
  -1  -3   1  177.31    4.27
  -1  -3   1  182.79    4.74
  -1  -3   1  184.92    4.53
  -1  -3   0   30.23    1.79
   1   3   0   30.45    1.42
   1   3   0   29.24    1.45
  -1  -3   0   30.65    1.23
   1   3   0   31.39    1.71
   1   3   0   27.11    1.45
   1   3   0   28.80    1.46
   1   3   0   26.79    1.40
   1   3   0   27.55    1.41
   1   3   0   30.04    1.47
   1   3   0   29.50    1.43
  -1  -3   0   27.54    1.47
  -1  -3   0   27.83    0.99
  -1  -3   0   30.09    1.53
   1   3   1    0.43    0.27
  -1  -3  -1    0.42    0.46
   1   3   1    0.27    0.28
  -1  -3  -1    0.37    0.27
   1   3   1    0.39    0.38
   1   3   1    0.04    0.26
   1   3   1    0.31    0.29
   1   3   1    0.20    0.24
   1   3   1    0.14    0.27
   1   3   1    0.24    0.25
   1   3   1    0.23    0.26
  -1  -3  -1    0.55    0.34
  -1  -3  -1    0.20    0.21
  -1  -3  -1    0.35    0.27
  -1  -3  -2   29.34    2.09
   1   3   2   27.33    1.12
   1   3   2   29.84    1.69
  -1  -3  -2   30.47    1.68
   1   3   2   28.75    2.13
   1   3   2   28.93    1.72
   1   3   2   28.56    1.68
   1   3   2   27.55    1.64
   1   3   2   30.98    1.72
   1   3   2   29.17    1.67
   1   3   2   30.19    1.54
  -1  -3  -2   28.24    1.71
  -1  -3  -2   26.51    1.44
  -1  -3  -2   27.50    1.37
   1   3   3 2189.27   37.14
   1   3   3 2137.73   34.89
  -1  -3  -3 2173.63   35.11
   1   3   3 2143.74   37.04
   1   3   3 2158.67   35.09
   1   3   3 2128.48   34.97
   1   3   3 2153.51   34.89
   1   3   3 2151.48   34.88
   1   3   3 2162.28   34.90
   1   3   3 2192.48   34.15
  -1  -3  -3 2212.06   35.21
  -1  -3  -3 2132.89   35.19
  -1  -3  -3 2137.97   34.54
  -1  -3  -3 2102.20   36.46
  -1  -3  -4   15.94    1.78
   1   3   4   12.42    1.31
  -1  -3  -4   13.61    1.40
   1   3   4   10.70    1.57
   1   3   4   10.46    1.23
   1   3   4   13.26    1.35
   1   3   4   15.20    1.40
   1   3   4   14.28    1.36
   1   3   4   13.46    1.32
   1   3   4   15.24    1.22
  -1  -3  -4   14.87    1.43
  -1  -3  -4   12.85    1.42
  -1  -3  -4   13.20    1.54
   1   3   5    1.99    0.69
  -1  -3  -5    3.14    0.83
   1   3   5    3.31    0.94
  -1  -3  -5    2.96    0.95
   1   3   5    4.80    1.25
   1   3   5    3.20    0.78
   1   3   5    3.37    0.83
   1   3   5    3.74    0.86
   1   3   5    3.52    0.79
   1   3   5    2.95    0.71
  -1  -3  -5    5.08    0.94
  -1  -3  -5    3.27    0.89
  -1  -3  -5    4.42    1.03
   1   3   6  598.51   15.67
   1   3   6  575.65   14.24
   1   3   6  610.76   13.18
   1   3   6  593.16   13.17
   1   3   6  596.15   13.01
   1   3   6  603.15   13.04
   1   3   6  589.30   12.98
  -1  -3  -6  559.57   13.85
  -1  -3  -6  615.77   13.33
   1   3   6  609.22   13.08
  -1  -3  -6  580.27   13.70
  -1  -3  -6  570.28   14.80
  -1  -3  -6  600.67   14.93
   1   3   7   96.60    5.67
   1   3   7   84.49    4.81
   1   3   7   94.05    4.22
   1   3   7   92.29    4.23
   1   3   7   87.93    4.02
   1   3   7   91.62    4.07
   1   3   7   91.84    4.09
  -1  -3  -7   88.03    4.68
  -1  -3  -7   97.01    4.32
   1   3   7   92.81    4.12
  -1  -3  -7   94.98    4.73
  -1  -3  -7   81.79    4.95
  -1  -3  -7   91.72    5.25
   1   3   8   37.17    3.76
   1   3   8   38.64    2.81
   1   3   8   43.05    2.93
   1   3   8   43.50    2.90
   1   3   8   46.86    2.97
   1   3   8   38.93    2.75
  -1  -3  -8   40.70    3.69
  -1  -3  -8   46.88    3.08
  -1  -3  -8   42.65    3.30
  -1  -3  -8   42.89    3.81
   1   3   8   48.97    3.06
  -1  -3  -8   35.09    3.10
  -1  -3  -9   33.73    3.16
   1   3   9   35.21    3.86
  -1  -3  -9   32.78    3.57
  -1  -3 -10   52.22    4.17
   1   3  10   54.03    5.05
  -1  -3 -10   57.96    5.04
  -1  -3 -11  127.74    6.88
   1   3  11  119.44    7.92
  -1  -3 -11  117.67    7.66
  -1  -3 -12  146.78    7.78
   1   3  12  133.18    8.85
  -1  -3 -12  142.51    8.89
  -1  -4  13   68.93    6.52
   1   4 -13   77.04    6.53
  -1  -4  12  159.72    9.41
   1   4 -12  158.55    8.94
  -1  -4  12  160.03    6.96
   1   4 -12  156.69    6.94
   1   4 -12  170.85    9.05
   1   4 -12  163.46    6.88
   1   4 -12  153.67    9.50
  -1  -4  11   17.46    3.14
   1   4 -11   25.31    3.38
  -1  -4  11   23.17    2.43
   1   4 -11   21.16    2.34
   1   4 -11   25.09    3.31
   1   4 -11   23.60    2.38
   1   4 -11   24.02    3.58
  -1  -4  10    3.55    1.58
   1   4 -10    2.18    1.17
  -1  -4  10    1.64    0.78
   1   4 -10    2.03    0.96
   1   4 -10    1.95    1.14
   1   4 -10    3.26    0.95
   1   4 -10    3.40    1.61
  -1  -4   9  166.62    8.12
   1   4  -9  177.25    7.65
   1   4  -9  174.63    6.33
   1   4  -9  173.83    6.00
   1   4  -9  167.52    7.39
  -1  -4   9  162.64    5.92
   1   4  -8  190.04    7.35
  -1  -4   8  176.88    7.92
  -1  -4   8  180.54    5.92
   1   4  -8  186.62    6.27
   1   4  -8  176.95    5.74
   1   4  -8  181.83    7.22
   1   4  -7  293.26    8.89
  -1  -4   7  285.07    9.76
  -1  -4   7  289.80    7.61
  -1  -4   7  289.75    9.01
   1   4  -7  288.39    8.91
   1   4  -7  303.36    7.53
   1   4  -7  309.39    8.21
  -1  -4   6  335.59    8.57
   1   4  -6  314.21    8.36
   1   4  -6  346.45    7.71
   1   4  -6  321.14    8.49
   1   4  -6  315.08    8.55
   1   4  -6  323.10    8.58
  -1  -4   6  329.88    9.98
   1   4  -6  328.08    8.93
  -1  -4   6  319.77    8.46
  -1  -4   6  338.48    8.56
  -1  -4   6  334.39    9.32
  -1  -4   6  334.56    7.84
  -1  -4   6  333.26    7.21
   1   4  -6  353.94    8.61
  -1  -4   5  487.92   10.58
   1   4  -5  473.15   10.39
  -1  -4   5  493.86   11.51
   1   4  -5  499.84    9.79
   1   4  -5  488.81   10.56
   1   4  -5  475.75   10.58
   1   4  -5  469.77   10.52
  -1  -4   5  490.06   12.24
   1   4  -5  472.53   10.94
  -1  -4   5  505.09   10.68
  -1  -4   5  504.34   10.60
  -1  -4   5  454.38    9.84
   1   4  -5  493.14   10.73
  -1  -4   5  506.86    9.79
   1   4  -4  146.49    4.30
  -1  -4   4  148.60    4.41
  -1  -4   4  150.77    5.05
  -1  -4   4  145.55    4.50
   1   4  -4  151.71    3.95
   1   4  -4  150.26    4.35
   1   4  -4  140.10    4.29
   1   4  -4  148.94    4.40
   1   4  -4  147.59    4.37
   1   4  -4  140.22    3.44
  -1  -4   4  146.92    4.37
  -1  -4   4  144.61    5.41
   1   4  -4  148.54    4.68
  -1  -4   4  149.62    4.19
  -1  -4   3  982.90   17.34
  -1  -4   3  963.82   17.95
  -1  -4   3  926.29   17.08
   1   4  -3  979.55   16.78
   1   4  -3  967.13   17.09
   1   4  -3  976.34   17.12
   1   4  -3  996.03   17.21
   1   4  -3  962.94   17.14
   1   4  -3  970.22   17.16
   1   4  -3  940.27   16.42
  -1  -4   3  992.08   17.29
  -1  -4   3  956.14   18.87
  -1  -4   3  992.69   17.49
   1   4  -3  968.71   17.79
  -1  -4   2  225.78    5.52
  -1  -4   2  224.75    5.09
   1   4  -2  233.77    5.40
   1   4  -2  228.23    5.39
   1   4  -2  235.81    5.42
   1   4  -2  235.48    5.43
   1   4  -2  229.60    5.40
   1   4  -2  234.26    5.44
   1   4  -2  222.90    5.14
  -1  -4   2  222.75    5.45
  -1  -4   2  232.34    6.35
   1   4  -2  237.34    5.91
  -1  -4   2  227.81    5.88
  -1  -4   1  209.52    5.21
  -1  -4   1  195.67    4.47
   1   4  -1  223.12    5.54
   1   4  -1  206.78    5.05
   1   4  -1  219.13    5.09
   1   4  -1  216.38    5.06
   1   4  -1  210.46    5.03
   1   4  -1  207.42    5.04
   1   4  -1  212.90    5.04
  -1  -4   1  213.87    5.21
  -1  -4   1  219.40    5.70
  -1  -4   1  201.98    5.69
   1   4  -1  213.68    5.35
   1   4   0 1213.16   20.76
  -1  -4   0 1202.63   20.05
   1   4   0 1233.96   21.97
   1   4   0 1216.23   20.78
   1   4   0 1222.99   20.87
   1   4   0 1248.20   20.80
   1   4   0 1231.67   20.78
   1   4   0 1233.02   20.78
   1   4   0 1234.54   20.80
  -1  -4   0 1185.88   20.96
  -1  -4   0 1153.00   19.62
   1   4   0 1243.99   20.79
  -1  -4   0 1212.50   22.13
  -1  -4  -1    6.06    1.00
   1   4   1    6.53    0.80
  -1  -4  -1    6.22    0.72
   1   4   1    7.96    1.14
   1   4   1    7.56    0.87
   1   4   1    7.00    0.83
   1   4   1    7.74    0.85
   1   4   1    8.09    0.86
   1   4   1    7.94    0.88
   1   4   1    8.27    0.90
  -1  -4  -1    6.79    0.84
  -1  -4  -1    6.92    0.64
   1   4   1    6.63    0.71
   1   4   2   17.67    1.35
  -1  -4  -2   16.72    1.28
   1   4   2   17.24    1.83
   1   4   2   14.25    1.27
   1   4   2   15.28    1.27
   1   4   2   16.47    1.30
   1   4   2   15.67    1.27
   1   4   2   16.23    1.29
   1   4   2   16.48    1.28
  -1  -4  -2   15.87    1.35
  -1  -4  -2   15.97    1.15
  -1  -4  -2   15.85    1.66
   1   4   2   15.26    0.98
   1   4   3   64.46    2.85
  -1  -4  -3   68.84    2.99
   1   4   3   69.38    3.96
   1   4   3   67.23    2.97
   1   4   3   70.01    2.97
   1   4   3   68.45    2.91
   1   4   3   68.89    2.91
   1   4   3   67.49    2.89
   1   4   3   67.84    2.77
  -1  -4  -3   68.18    3.03
  -1  -4  -3   65.18    2.73
  -1  -4  -3   67.03    3.71
   1   4   4  451.86   10.10
   1   4   4  446.02    9.99
   1   4   4  447.15    9.92
   1   4   4  441.19    9.85
   1   4   4  448.43    9.91
  -1  -4  -4  425.82    9.81
  -1  -4  -4  442.62   10.14
   1   4   4  430.76   12.14
  -1  -4  -4  432.02   10.17
  -1  -4  -4  417.90   11.60
   1   4   4  443.56    9.89
   1   4   5   90.81    3.85
   1   4   5   87.87    3.74
   1   4   5   85.00    3.63
   1   4   5   94.83    3.80
   1   4   5   84.81    3.63
  -1  -4  -5   88.99    3.87
  -1  -4  -5   86.05    3.94
  -1  -4  -5   90.75    3.88
   1   4   5   84.47    5.02
   1   4   5   84.63    4.60
  -1  -4  -5   94.65    4.16
  -1  -4  -5   91.05    4.93
   1   4   5   88.94    3.72
   1   4   6  159.41    5.42
  -1  -4  -6  158.56    5.98
   1   4   6  165.93    7.60
   1   4   6  155.98    6.72
   1   4   6  161.11    5.57
   1   4   6  162.58    5.54
   1   4   6  162.25    5.47
   1   4   6  155.17    5.38
   1   4   6  160.52    5.45
  -1  -4  -6  149.26    5.78
  -1  -4  -6  157.10    5.73
  -1  -4  -6  162.19    5.62
  -1  -4  -6  162.42    7.17
  -1  -4  -6  160.02    6.69
   1   4   7  413.14   10.21
  -1  -4  -7  396.22   11.06
   1   4   7  420.35   13.54
   1   4   7  385.07   12.22
   1   4   7  393.85   10.14
   1   4   7  408.86   10.34
   1   4   7  393.32   10.03
   1   4   7  402.13   10.11
   1   4   7  410.87   10.17
  -1  -4  -7  417.11   10.98
  -1  -4  -7  405.12   10.39
  -1  -4  -7  374.51   12.49
  -1  -4  -7  403.14   12.30
  -1  -4  -8    0.57    0.93
   1   4   8    2.90    1.43
   1   4   8    3.88    0.96
   1   4   8    3.62    0.91
   1   4   8    4.07    1.00
   1   4   8    1.50    0.73
   1   4   8    5.75    1.09
  -1  -4  -8    3.30    0.89
  -1  -4  -8    4.45    1.26
  -1  -4  -8    4.78    1.27
   1   4   8    3.60    0.91
  -1  -4  -8    6.04    1.62
  -1  -4  -9   82.04    4.86
  -1  -4  -9   91.55    5.23
  -1  -4  -9   88.83    5.87
   1   4   9   80.11    6.10
  -1  -4 -10   42.82    3.72
  -1  -4 -10   39.82    3.71
  -1  -4 -10   38.93    4.14
   1   4  10   41.98    4.65
  -1  -4 -11    0.90    1.07
   1   4  11    0.25    1.59
  -1  -4 -11   -0.26    1.03
  -1  -4 -11   -1.05    1.19
   1   5 -12   91.20    4.88
   1   5 -12   90.00    5.45
   1   5 -12  102.46    7.38
  -1  -5  12   84.97    7.10
  -1  -5  11   -0.15    1.34
   1   5 -11    0.95    1.25
  -1  -5  11   -0.09    0.65
   1   5 -11   -0.08    0.75
   1   5 -11   -2.57    1.42
   1   5 -11    1.07    0.78
   1   5 -11   -1.17    1.23
  -1  -5  10  135.61    8.03
   1   5 -10  135.93    7.43
   1   5 -10  141.53    6.25
   1   5 -10  132.03    7.20
   1   5 -10  141.36    5.46
  -1  -5  10  129.81    5.47
  -1  -5   9   23.13    3.09
   1   5  -9   26.22    3.01
   1   5  -9   21.11    2.26
   1   5  -9   23.72    2.02
   1   5  -9   24.89    2.89
  -1  -5   9   23.40    2.09
   1   5  -8   13.87    2.02
  -1  -5   8   16.00    2.45
   1   5  -8   13.09    1.70
   1   5  -8   15.10    1.54
   1   5  -8   16.37    2.18
  -1  -5   8   15.35    1.57
  -1  -5   7  668.16   17.21
   1   5  -7  675.59   16.05
  -1  -5   7  645.41   13.66
   1   5  -7  704.62   13.64
   1   5  -7  659.33   15.88
   1   5  -7  678.91   14.93
   1   5  -6  876.48   18.24
   1   5  -6  861.83   18.26
   1   5  -6  855.65   18.28
  -1  -5   6  920.59   20.32
   1   5  -6  886.84   18.64
  -1  -5   6  864.86   18.18
  -1  -5   6  893.54   18.18
   1   5  -6  934.44   16.57
  -1  -5   6  868.73   18.87
  -1  -5   6  862.41   18.16
   1   5  -6  875.85   18.13
   1   5  -6  909.95   18.03
  -1  -5   6  892.20   16.79
   1   5  -5  117.78    4.48
   1   5  -5  118.99    4.54
   1   5  -5  123.71    4.65
  -1  -5   5  126.07    5.61
   1   5  -5  116.77    4.69
  -1  -5   5  121.36    4.58
  -1  -5   5  119.15    4.52
   1   5  -5  124.48    3.85
  -1  -5   5  120.90    5.04
  -1  -5   5  122.91    4.62
   1   5  -5  120.62    4.50
   1   5  -5  124.77    4.68
  -1  -5   5  119.53    4.15
  -1  -5   4    0.36    0.34
  -1  -5   4    0.73    0.49
  -1  -5   4   -0.04    0.44
  -1  -5   4    0.15    0.38
   1   5  -4    0.64    0.39
   1   5  -4    0.11    0.36
   1   5  -4    0.67    0.51
   1   5  -4    0.04    0.42
   1   5  -4    0.01    0.49
   1   5  -4    0.24    0.43
  -1  -5   4    0.67    0.48
  -1  -5   4    1.10    0.69
   1   5  -4    0.29    0.46
   1   5  -3  676.05   13.19
   1   5  -3  682.30   13.21
   1   5  -3  679.78   13.25
   1   5  -3  682.62   13.29
   1   5  -3  674.35   13.26
  -1  -5   3  645.49   14.62
  -1  -5   3  695.19   13.36
   1   5  -3  670.96   12.81
  -1  -5   3  658.00   13.71
  -1  -5   3  626.17   12.91
  -1  -5   3  659.25   13.31
   1   5  -3  681.62   13.76
  -1  -5   3  701.06   13.82
  -1  -5   2    5.99    0.94
  -1  -5   2    5.79    0.84
  -1  -5   2    5.55    0.74
   1   5  -2    6.68    0.89
   1   5  -2    6.93    0.89
   1   5  -2    5.19    0.79
   1   5  -2    4.93    0.77
   1   5  -2    7.45    0.92
   1   5  -2    5.98    0.84
   1   5  -2    8.26    0.89
  -1  -5   2    5.36    0.81
  -1  -5   2    7.39    1.16
   1   5  -2    6.52    0.97
  -1  -5   1    3.76    0.85
  -1  -5   1    4.57    0.75
  -1  -5   1    4.98    0.64
   1   5  -1    4.01    0.80
   1   5  -1    4.66    0.75
   1   5  -1    3.95    0.67
   1   5  -1    4.26    0.71
   1   5  -1    3.72    0.66
   1   5  -1    4.28    0.70
   1   5  -1    4.56    0.73
  -1  -5   1    4.28    0.74
  -1  -5   1    3.52    0.80
   1   5  -1    4.40    0.81
   1   5   0  186.62    5.05
   1   5   0  180.20    5.04
   1   5   0  177.39    4.95
   1   5   0  182.04    5.00
   1   5   0  175.73    4.95
   1   5   0  195.79    5.18
  -1  -5   0  188.33    5.25
   1   5   0  184.22    6.03
  -1  -5   0  184.21    4.51
  -1  -5   0  192.01    5.34
  -1  -5   0  193.84    6.22
   1   5   0  195.02    5.16
  -1  -5  -1   83.07    3.37
  -1  -5  -1   92.71    3.05
   1   5   1   90.31    4.30
   1   5   1   91.04    3.33
   1   5   1   93.47    3.33
   1   5   1   91.48    3.26
   1   5   1   91.65    3.28
   1   5   1   87.94    3.24
   1   5   1   98.50    3.46
  -1  -5  -1   86.61    3.37
  -1  -5  -1   84.45    2.68
  -1  -5  -1   90.15    4.20
   1   5   1   82.15    2.98
   1   5   2    0.26    0.34
  -1  -5  -2   -0.06    0.32
   1   5   2    0.27    0.59
   1   5   2    0.79    0.43
   1   5   2    0.37    0.41
   1   5   2    0.19    0.35
   1   5   2    0.58    0.40
   1   5   2    0.59    0.39
  -1  -5  -2    0.63    0.47
  -1  -5  -2   -0.04    0.29
   1   5   3  101.33    3.86
   1   5   3  103.60    3.84
   1   5   3  102.55    3.79
   1   5   3  109.04    3.92
   1   5   3  101.50    3.79
  -1  -5  -3  103.54    3.59
  -1  -5  -3   93.36    3.85
   1   5   3  109.23    5.50
  -1  -5  -3  101.89    3.78
  -1  -5  -3  107.16    5.14
   1   5   3  101.54    3.80
   1   5   4  103.24    4.00
  -1  -5  -4  109.75    4.24
   1   5   4  104.03    5.75
   1   5   4  105.36    4.05
   1   5   4  111.56    4.20
   1   5   4  107.39    4.05
   1   5   4  111.65    4.12
   1   5   4  111.88    4.13
  -1  -5  -4  101.66    3.92
  -1  -5  -4  110.63    4.29
  -1  -5  -4   95.08    5.18
   1   5   4  106.78    5.78
   1   5   5  148.57    5.24
   1   5   5  151.38    5.22
   1   5   5  157.05    5.22
   1   5   5  158.79    5.26
   1   5   5  147.02    5.13
  -1  -5  -5  143.53    5.16
  -1  -5  -5  162.81    5.59
   1   5   5  162.50    5.33
  -1  -5  -5  156.54    5.62
  -1  -5  -5  142.74    6.87
   1   5   5  158.70    7.54
   1   5   6   40.10    2.64
   1   5   6   33.25    2.39
   1   5   6   37.04    2.48
   1   5   6   41.35    2.60
   1   5   6   38.79    2.51
  -1  -5  -6   37.01    2.65
  -1  -5  -6   37.35    2.62
   1   5   6   36.89    2.49
  -1  -5  -6   38.65    2.86
  -1  -5  -6   33.24    3.40
   1   5   6   38.93    3.84
   1   5   6   33.11    3.39
   1   5   7   58.49    3.34
   1   5   7   60.42    3.35
   1   5   7   55.32    3.19
   1   5   7   61.02    3.34
   1   5   7   58.19    3.26
  -1  -5  -7   59.56    3.66
  -1  -5  -7   65.65    3.64
   1   5   7   66.76    3.51
  -1  -5  -7   59.89    3.79
  -1  -5  -7   60.45    4.89
   1   5   7   53.55    4.45
   1   5   7   59.49    5.07
   1   5   8  226.27    7.33
   1   5   8  216.80    7.15
   1   5   8  222.11    7.13
   1   5   8  222.97    7.17
   1   5   8  225.85    7.21
  -1  -5  -8  222.24   10.14
  -1  -5  -8  228.27    7.59
  -1  -5  -8  237.90    8.44
  -1  -5  -8  228.35    8.05
   1   5   8  221.40    7.14
   1   5   8  230.83   10.70
  -1  -5  -9   34.50    3.13
  -1  -5  -9   40.69    3.49
  -1  -5  -9   37.73    3.86
   1   5   9   32.65    4.20
  -1  -5 -10   97.89    5.63
  -1  -5 -10   97.71    5.71
   1   5  10   77.27    6.76
  -1  -5 -10   90.69    6.35
  -1  -5 -11   68.42    4.93
   1   5  11   70.74    6.84
  -1  -6  11  137.95    8.98
   1   6 -11  157.26    8.90
   1   6 -11  161.26    7.45
   1   6 -11  154.93    6.04
   1   6 -11  142.90    8.32
  -1  -6  11  150.66    6.16
   1   6 -10   54.65    4.80
  -1  -6  10   50.45    5.02
   1   6 -10   49.86    3.84
   1   6 -10   46.71    4.38
   1   6 -10   46.59    3.00
  -1  -6  10   47.18    3.12
   1   6  -9  304.38    9.86
   1   6  -9  318.15   11.41
  -1  -6   9  296.69   12.08
   1   6  -9  302.12    8.29
   1   6  -9  301.16   11.10
   1   6  -8   64.37    3.98
   1   6  -8   63.70    4.49
  -1  -6   8   73.85    5.36
   1   6  -8   65.74    3.20
   1   6  -8   62.07    4.44
   1   6  -7    1.06    0.80
   1   6  -7    1.17    0.86
   1   6  -7    0.07    0.46
   1   6  -7   -0.39    0.74
   1   6  -6  116.61    5.24
   1   6  -6  116.00    5.32
   1   6  -6  110.21    5.14
  -1  -6   6  120.59    6.17
   1   6  -6  128.31    5.64
  -1  -6   6  115.57    5.24
  -1  -6   6  116.12    5.19
   1   6  -6  118.30    4.13
  -1  -6   6  124.54    5.41
   1   6  -6  126.60    5.36
   1   6  -6  129.56    5.29
  -1  -6   6  122.97    4.74
   1   6  -5  195.71    6.49
   1   6  -5  198.28    6.59
   1   6  -5  185.03    6.46
  -1  -6   5  199.16    7.76
   1   6  -5  197.94    6.81
  -1  -6   5  189.19    6.45
  -1  -6   5  184.25    6.34
   1   6  -5  187.48    5.44
  -1  -6   5  178.99    6.75
   1   6  -5  194.94    6.44
  -1  -6   5  182.36    6.39
   1   6  -5  195.17    6.50
  -1  -6   5  194.29    6.25
  -1  -6   4    0.98    0.64
  -1  -6   4    2.45    0.74
  -1  -6   4    1.94    0.64
   1   6  -4    1.40    0.57
   1   6  -4    1.93    0.63
   1   6  -4    3.84    0.85
   1   6  -4    1.49    0.64
   1   6  -4    2.86    0.84
   1   6  -4    3.35    0.86
  -1  -6   4    3.10    0.87
  -1  -6   4    3.04    1.01
   1   6  -4    2.10    0.78
  -1  -6   3    0.91    0.66
  -1  -6   3    0.91    0.51
  -1  -6   3    2.61    0.74
   1   6  -3    0.66    0.54
   1   6  -3    1.07    0.64
   1   6  -3    2.25    0.72
  -1  -6   3    2.18    0.67
   1   6  -3    2.54    0.75
  -1  -6   3    2.15    0.87
   1   6  -3    1.93    0.67
   1   6  -3    2.82    0.73
   1   6  -2  717.58   14.29
   1   6  -2  704.11   14.22
   1   6  -2  713.30   14.32
   1   6  -2  714.61   14.33
   1   6  -2  689.19   14.23
  -1  -6   2  704.92   15.58
  -1  -6   2  731.47   14.51
   1   6  -2  694.66   14.71
  -1  -6   2  722.32   14.58
   1   6  -2  686.69   14.54
  -1  -6   2  741.06   15.60
   1   6  -1  325.32    7.80
   1   6  -1  323.36    7.82
   1   6  -1  321.14    7.79
   1   6  -1  331.66    7.86
   1   6  -1  322.05    7.78
  -1  -6   1  316.40    8.53
  -1  -6   1  317.93    7.92
   1   6  -1  311.08    8.67
  -1  -6   1  293.96    6.97
  -1  -6   1  315.65    7.98
  -1  -6   1  324.49    9.12
   1   6  -1  307.71    7.95
   1   6   0  181.16    5.31
   1   6   0  185.93    5.37
   1   6   0  183.76    5.34
  -1  -6   0  177.56    5.52
  -1  -6   0  171.91    4.65
   1   6   0  167.99    6.41
  -1  -6   0  175.74    5.45
   1   6   0  176.85    5.29
   1   6   0  187.68    5.38
   1   6   0  164.24    5.21
  -1  -6   0  173.05    6.50
   1   6   1  809.89   15.55
   1   6   1  809.23   15.53
   1   6   1  792.35   15.49
  -1  -6  -1  779.37   15.85
  -1  -6  -1  786.07   14.81
   1   6   1  796.07   18.21
  -1  -6  -1  799.02   15.85
   1   6   1  798.22   15.51
   1   6   1  826.32   15.70
  -1  -6  -1  793.22   17.88
   1   6   2   13.71    1.37
   1   6   2   11.07    1.28
   1   6   2   11.56    1.27
   1   6   2   12.75    1.31
   1   6   2   11.04    1.26
  -1  -6  -2   12.70    1.41
   1   6   2   10.60    1.80
  -1  -6  -2   11.61    1.17
  -1  -6  -2    8.39    1.62
  -1  -6  -2   10.42    1.34
   1   6   3   51.67    2.74
   1   6   3   54.09    2.83
   1   6   3   57.91    2.90
  -1  -6  -3   47.64    2.86
  -1  -6  -3   52.91    2.71
   1   6   3   47.28    3.88
  -1  -6  -3   56.66    3.06
   1   6   3   51.39    2.77
   1   6   3   56.97    2.94
  -1  -6  -3   53.18    3.95
   1   6   4    2.65    0.80
   1   6   4    2.82    0.76
   1   6   4    2.97    0.77
   1   6   4    2.78    0.77
   1   6   4    1.69    0.67
  -1  -6  -4    2.33    0.80
   1   6   4    4.08    1.63
  -1  -6  -4    2.19    0.72
  -1  -6  -4    2.15    1.03
   1   6   4    3.07    1.33
   1   6   4    3.56    0.86
   1   6   5   -0.01    0.53
   1   6   5    0.58    0.48
   1   6   5    0.33    0.43
   1   6   5    1.02    0.53
   1   6   5    0.49    0.97
  -1  -6  -5   -0.64    0.99
  -1  -6  -5    0.51    0.59
  -1  -6  -5    0.78    0.57
   1   6   5    0.72    0.60
   1   6   5    0.85    0.52
   1   6   6   78.10    3.82
   1   6   6   69.75    3.57
   1   6   6   69.04    3.56
   1   6   6   72.06    3.65
   1   6   6   73.63    5.70
   1   6   6   70.96    5.31
  -1  -6  -6   70.35    3.84
   1   6   6   71.98    3.61
  -1  -6  -6   72.08    3.96
  -1  -6  -6   76.18    5.50
   1   6   6   68.29    3.60
   1   6   7  460.48   11.41
   1   6   7  452.23   11.25
   1   6   7  445.38   11.17
   1   6   7  441.08   11.16
   1   6   7  396.94   14.52
   1   6   7  457.14   16.06
  -1  -6  -7  453.54   11.73
   1   6   7  448.63   11.18
  -1  -6  -7  468.20   12.31
  -1  -6  -7  450.65   15.36
   1   6   7  446.66   11.22
   1   6   8   20.39    2.06
   1   6   8   19.53    2.03
   1   6   8   17.46    1.92
   1   6   8   17.25    1.91
  -1  -6  -8   16.28    2.00
  -1  -6  -8   15.89    2.13
   1   6   8   18.87    1.98
   1   6   8   16.88    1.87
   1   6   8   17.10    3.14
  -1  -6  -8   18.29    3.13
  -1  -6  -9   44.91    3.70
   1   6   9   46.99    5.28
   1   6  10  133.26    9.40
   1   7  -9   60.55    4.86
   1   7  -9   55.90    3.25
   1   7  -9   61.57    4.34
   1   7  -9   59.20    4.89
  -1  -7   9   60.73    5.41
   1   7  -8    3.30    1.26
   1   7  -8    1.48    0.78
  -1  -7   8    0.16    0.96
   1   7  -8    2.34    1.09
   1   7  -7  117.71    4.59
   1   7  -7  125.70    6.25
  -1  -7   7  120.26    6.94
   1   7  -7  118.92    6.24
   1   7  -7  129.06    5.92
  -1  -7   6   26.80    2.60
  -1  -7   6   20.17    2.31
   1   7  -6   23.98    1.95
   1   7  -6   23.72    2.60
  -1  -7   6   27.98    3.17
   1   7  -6   27.03    2.58
  -1  -7   6   23.02    2.29
  -1  -7   5    1.14    0.76
  -1  -7   5    1.50    0.79
   1   7  -5    1.52    0.67
   1   7  -5    1.26    0.75
   1   7  -5    1.58    0.79
  -1  -7   5   -0.02    0.50
  -1  -7   5    1.17    0.78
   1   7  -5    0.62    0.63
   1   7  -5    1.60    0.74
   1   7  -5    2.50    0.96
  -1  -7   5    3.00    1.08
   1   7  -5    0.72    0.78
  -1  -7   4  250.55    7.93
   1   7  -4  241.58    7.66
   1   7  -4  234.19    7.10
   1   7  -4  241.50    7.71
   1   7  -4  241.70    7.80
   1   7  -4  251.54    7.89
   1   7  -4  237.87    7.69
  -1  -7   4  248.91    7.89
  -1  -7   4  243.22    7.75
  -1  -7   4  244.35    8.99
   1   7  -4  246.45    7.88
  -1  -7   4  259.25    8.28
   1   7  -3   45.73    2.89
   1   7  -3   44.26    2.88
   1   7  -3   46.57    2.95
   1   7  -3   47.83    2.98
  -1  -7   3   43.71    3.40
  -1  -7   3   48.30    2.99
   1   7  -3   43.28    2.85
  -1  -7   3   43.89    2.94
  -1  -7   3   46.79    3.00
   1   7  -3   47.00    2.91
   1   7  -3   43.96    2.97
  -1  -7   3   47.15    3.33
  -1  -7   2    4.75    1.21
  -1  -7   2    6.43    1.17
   1   7  -2    5.20    1.14
   1   7  -2    5.83    1.07
   1   7  -2    5.28    1.08
   1   7  -2    6.73    1.17
   1   7  -2    6.26    1.14
  -1  -7   2    5.25    1.02
   1   7  -2    5.13    1.05
  -1  -7   2    6.72    1.36
   1   7  -2    7.89    1.21
   1   7  -1   63.97    3.27
   1   7  -1   66.29    3.31
   1   7  -1   63.79    3.28
  -1  -7   1   58.63    3.63
  -1  -7   1   66.27    3.41
   1   7  -1   63.57    3.26
   1   7  -1   66.43    3.34
   1   7  -1   66.99    4.01
  -1  -7   1   68.53    4.21
   1   7  -1   55.34    3.17
  -1  -7   1   66.18    3.47
   1   7   0   51.57    2.89
   1   7   0   51.50    2.91
   1   7   0   54.98    2.98
   1   7   0   49.88    2.86
   1   7   0   54.71    2.98
  -1  -7   0   50.48    3.17
  -1  -7   0   49.82    2.98
  -1  -7   0   52.92    3.09
  -1  -7   0   52.50    3.79
   1   7   1  377.27    9.33
   1   7   1  367.37    9.25
   1   7   1  376.60    9.33
  -1  -7  -1  386.83    9.78
  -1  -7  -1  357.04    8.39
   1   7   1  381.47   11.98
  -1  -7  -1  372.79    9.61
   1   7   1  379.07    9.41
   1   7   1  392.93    9.47
  -1  -7  -1  370.26   11.52
   1   7   2  110.71    4.39
   1   7   2  111.88    4.42
   1   7   2  112.79    4.41
  -1  -7  -2  113.69    4.72
  -1  -7  -2  112.52    4.02
   1   7   2  117.98    6.51
  -1  -7  -2  106.52    4.55
   1   7   2  111.51    4.41
   1   7   2  111.06    4.43
  -1  -7  -2   97.39    5.69
   1   7   3   23.28    1.99
   1   7   3   21.77    1.94
   1   7   3   19.95    1.88
  -1  -7  -3   20.96    2.80
  -1  -7  -3   20.90    2.00
   1   7   3   19.44    2.85
  -1  -7  -3   20.96    1.73
  -1  -7  -3   20.27    2.01
   1   7   3   21.43    1.92
   1   7   3   26.39    2.13
   1   7   4  268.60    7.87
   1   7   4  274.13    7.85
   1   7   4  269.72    7.75
   1   7   4  274.06    7.79
   1   7   4  267.61    7.75
   1   7   4  253.61   10.98
  -1  -7  -4  284.05    8.32
   1   7   4  267.49   11.17
  -1  -7  -4  256.14    7.52
  -1  -7  -4  258.21   10.61
  -1  -7  -4  273.40    8.27
   1   7   5   75.88    3.86
   1   7   5   76.13    3.82
   1   7   5   72.23    3.73
   1   7   5   75.15    3.79
   1   7   5   69.72    5.81
  -1  -7  -5   74.91    4.04
   1   7   5   75.16    3.77
  -1  -7  -5   75.44    3.85
  -1  -7  -5   72.02    5.55
  -1  -7  -5   70.42    3.99
   1   7   6   29.44    2.45
   1   7   6   26.02    2.30
   1   7   6   30.79    2.47
   1   7   6   32.05    2.51
   1   7   6   27.55    3.65
   1   7   6   27.67    3.89
  -1  -7  -6   32.34    2.68
   1   7   6   30.38    2.43
  -1  -7  -6   28.79    2.54
  -1  -7  -6   35.87    4.13
  -1  -7  -6   32.60    2.77
   1   7   7   67.95    3.87
   1   7   7   81.99    4.17
   1   7   7   73.02    3.94
   1   7   7   71.17    3.92
   1   7   7   71.96    6.36
   1   7   7   65.04    5.92
  -1  -7  -7   74.75    4.30
   1   7   7   71.89    3.90
  -1  -7  -7   76.10    4.35
  -1  -7  -7   70.63    6.11
  -1  -7  -7   75.74    4.38
   1   7   8  102.27    4.90
   1   7   8  100.86    4.83
   1   7   8  100.25    4.75
   1   7   8   99.10    4.78
   1   7   8  101.38    4.84
   1   7   8   96.44    7.75
  -1  -7  -8  100.15    5.16
  -1  -7  -8  101.89    5.37
  -1  -7  -8   96.46    7.46
  -1  -7  -8   98.42    5.17
   1   8  -8  227.38    7.45
   1   8  -8  215.25    9.50
   1   8  -7   16.95    1.92
   1   8  -7   14.89    2.29
   1   8  -7   12.57    2.27
  -1  -8   7   14.76    2.53
   1   8  -7   15.04    2.24
   1   8  -6  107.73    4.83
   1   8  -6  108.23    5.67
  -1  -8   6  112.37    6.80
   1   8  -6   91.77    5.57
   1   8  -5   27.75    2.80
   1   8  -5   25.57    2.77
  -1  -8   5   24.38    3.06
   1   8  -5   22.81    2.56
  -1  -8   5   23.18    2.58
  -1  -8   5   25.51    2.64
  -1  -8   5   26.30    2.71
   1   8  -5   25.36    2.65
   1   8  -5   28.83    2.48
   1   8  -5   23.31    2.60
   1   8  -5   27.20    2.76
  -1  -8   5   28.30    2.90
   1   8  -4   15.60    2.01
   1   8  -4   13.39    1.88
   1   8  -4   15.86    2.06
   1   8  -4    9.96    1.68
   1   8  -4    8.81    1.58
  -1  -8   4   10.70    2.05
  -1  -8   4   14.60    1.98
  -1  -8   4   16.53    2.28
   1   8  -4   15.52    1.91
   1   8  -4   12.75    1.88
  -1  -8   4   13.75    1.91
  -1  -8   4   13.36    1.89
   1   8  -3   21.06    2.20
   1   8  -3   24.35    2.43
   1   8  -3   23.10    2.33
   1   8  -3   21.40    2.27
  -1  -8   3   21.93    2.74
  -1  -8   3   24.02    2.38
   1   8  -3   23.79    2.45
   1   8  -3   20.44    2.17
  -1  -8   3   25.33    2.45
  -1  -8   3   25.57    2.82
   1   8  -3   24.82    2.44
  -1  -8   2   16.44    1.93
  -1  -8   2   16.42    1.91
   1   8  -2   14.55    1.81
   1   8  -2   16.91    1.94
   1   8  -2   17.05    1.98
   1   8  -2   19.06    2.09
   1   8  -2   17.28    1.97
  -1  -8   2   13.52    2.07
  -1  -8   2   16.69    1.95
   1   8  -2   16.77    2.14
  -1  -8   2   16.20    2.31
   1   8  -2   17.19    2.01
   1   8  -1   19.56    2.01
   1   8  -1   20.90    2.08
   1   8  -1   21.62    2.11
  -1  -8   1   17.14    2.23
  -1  -8   1   20.07    2.05
   1   8  -1   20.21    2.06
   1   8  -1   19.79    2.05
   1   8  -1   19.46    2.50
  -1  -8   1   22.95    2.22
  -1  -8   1   21.94    2.73
   1   8   0    4.01    1.08
   1   8   0    2.59    0.88
   1   8   0    3.88    1.05
   1   8   0    3.84    1.08
  -1  -8   0    4.80    1.08
   1   8   0    4.23    1.07
   1   8   0    4.32    1.48
  -1  -8   0    3.04    1.19
  -1  -8   0    3.68    0.92
   1   8   1   72.79    3.88
   1   8   1   78.17    3.98
  -1  -8  -1   74.81    4.09
   1   8   1   85.76    5.75
  -1  -8  -1   81.05    4.17
   1   8   1   83.27    4.09
   1   8   1   75.33    3.92
  -1  -8  -1   78.89    5.36
   1   8   1   77.99    3.98
   1   8   2    0.66    0.60
   1   8   2   -0.30    0.63
   1   8   2    1.76    0.70
   1   8   2    0.38    0.51
  -1  -8  -2    0.03    0.58
   1   8   2    0.89    0.64
   1   8   2    1.90    1.27
  -1  -8  -2    1.14    1.08
  -1  -8  -2    0.05    0.60
   1   8   3    0.02    0.59
   1   8   3    0.34    0.65
   1   8   3   -0.34    0.66
   1   8   3   -0.05    0.55
  -1  -8  -3    0.10    1.09
  -1  -8  -3    0.69    0.71
   1   8   3    0.82    1.24
  -1  -8  -3    0.70    0.73
   1   8   3    0.50    0.70
   1   8   4   79.70    4.11
   1   8   4   76.99    4.09
   1   8   4   84.35    4.23
   1   8   4   80.21    4.16
   1   8   4   76.11    4.05
   1   8   4   65.72    5.97
  -1  -8  -4   80.82    4.39
   1   8   4   86.73    6.74
  -1  -8  -4   78.88    4.40
  -1  -8  -4   81.56    6.21
   1   8   5   64.45    3.76
   1   8   5   66.04    3.83
   1   8   5   61.77    3.70
   1   8   5   56.64    5.69
  -1  -8  -5   60.74    3.90
   1   8   5   66.40    3.81
   1   8   5   61.41    3.67
  -1  -8  -5   57.46    3.48
  -1  -8  -5   71.10    4.23
  -1  -8  -5   67.99    5.90
   1   8   6    5.14    1.18
   1   8   6    4.01    1.08
   1   8   6    5.02    1.19
   1   8   6    5.71    1.29
   1   8   6    4.12    1.89
  -1  -8  -6    1.26    1.55
   1   8   6    5.41    2.40
  -1  -8  -6    4.74    1.30
  -1  -8  -6    5.87    1.26
  -1  -8  -6    3.79    1.21
   1   8   6    6.64    1.30
   1   8   7   41.17    3.16
   1   8   7   48.59    3.38
   1   8   7   39.04    3.06
   1   8   7   47.41    3.35
   1   8   7   44.18    3.26
   1   8   7   39.33    5.24
   1   8   7   39.66    4.99
  -1  -8  -7   44.88    3.51
  -1  -8  -7   43.78    3.32
  -1  -8  -7   43.95    5.30
  -1  -8  -7   44.29    3.53
   1   9  -5   27.01    3.08
  -1  -9   5   26.46    3.42
   1   9  -5   21.05    2.72
  -1  -9   5   29.96    3.20
  -1  -9   5   26.66    3.03
   1   9  -5   26.18    3.02
   1   9  -5   29.76    3.28
   1   9  -5   26.24    2.82
   1   9  -5   21.93    2.71
  -1  -9   5   28.74    3.32
   1   9  -5   23.48    2.85
  -1  -9   5   23.77    2.88
   1   9  -4   53.14    4.06
   1   9  -4   51.34    4.06
   1   9  -4   48.11    3.97
   1   9  -4   54.03    4.04
  -1  -9   4   51.98    4.66
  -1  -9   4   47.05    3.87
  -1  -9   4   51.29    4.00
   1   9  -4   53.35    4.08
  -1  -9   4   58.58    4.27
   1   9  -4   54.86    4.08
   1   9  -4   50.86    3.92
  -1  -9   4   47.84    4.28
   1   9  -3    3.67    1.13
   1   9  -3    3.07    1.11
   1   9  -3    6.19    1.49
   1   9  -3    4.43    1.32
   1   9  -3    5.37    1.45
  -1  -9   3    5.11    1.38
  -1  -9   3    4.29    1.31
  -1  -9   3    1.56    1.37
   1   9  -3    3.26    1.32
  -1  -9   3    4.04    1.52
  -1  -9   3    4.98    1.37
   1   9  -2   97.78    5.22
   1   9  -2   98.35    5.27
  -1  -9   2   92.64    5.79
  -1  -9   2   95.97    5.21
  -1  -9   2   99.49    5.34
   1   9  -2  102.77    5.30
   1   9  -2   90.38    5.82
   1   9  -2   98.40    5.31
   1   9  -2  102.25    5.38
  -1  -9   2   89.21    6.04
   1   9  -1   40.13    3.25
  -1  -9   1   39.78    4.05
  -1  -9   1   34.95    3.06
  -1  -9   1   39.82    3.30
   1   9  -1   32.13    3.59
   1   9  -1   38.70    3.17
   1   9  -1   34.86    3.00
   1   9  -1   39.59    3.21
   1   9  -1   36.33    3.08
   1   9   0   14.48    1.91
   1   9   0   14.14    1.88
   1   9   0   13.09    1.87
   1   9   0   11.66    1.76
  -1  -9   0   13.42    1.94
  -1  -9   0   15.78    2.08
   1   9   0   12.36    2.40
   1   9   0   12.15    1.77
  -1  -9   0   13.49    2.68
   1   9   1    2.56    1.07
   1   9   1    3.27    1.05
   1   9   1    3.13    1.09
   1   9   1    2.44    1.00
  -1  -9  -1    2.58    1.00
  -1  -9  -1    0.54    0.72
   1   9   1    1.29    1.36
  -1  -9  -1    1.95    1.40
   1   9   1    3.57    1.11
   1   9   2  115.87    5.49
  -1  -9  -2  118.53    7.67
  -1  -9  -2  123.32    5.79
  -1  -9  -2  121.94    5.84
   1   9   2  123.12    8.12
   1   9   2  119.04    5.49
   1   9   2  117.52    5.44
   1   9   2  114.98    5.42
   1   9   2  121.85    5.58
   1   9   3  129.29    5.79
  -1  -9  -3  131.81    6.15
  -1  -9  -3  133.02    6.09
   1   9   3  121.28    5.61
   1   9   3  126.45    5.69
  -1  -9  -3  128.08    8.30
   1   9   3  128.82    5.77
   1   9   3  126.26    5.72
   1   9   3  130.97    8.71
   1   9   4  113.89    8.48
   2  -9  -5   55.37    4.35
   2  -9  -5   54.13    4.28
  -2   9   5   38.92    4.22
   2  -9  -5   57.68    4.49
   2  -9  -5   39.22    4.38
  -2   9   4  180.81    7.88
  -2   9   4  175.16    7.93
  -2   9   4  184.02    8.03
   2  -9  -4  188.45    9.25
   2  -9  -4  200.77    8.56
   2  -9  -4  208.70    8.64
   2  -9  -4  182.56    6.71
  -2   9   4  189.81    7.98
   2  -9  -4  191.33    8.36
  -2   9   4  186.24    9.31
   2  -9  -3    1.09    1.02
   2  -9  -3   -0.45    0.88
  -2   9   3   -1.76    1.23
  -2   9   3    0.22    0.81
  -2   9   3    0.51    0.79
  -2   9   3    0.11    0.86
  -2   9   3    1.95    1.02
   2  -9  -3    2.34    1.13
   2  -9  -3    1.80    1.10
  -2   9   3    2.54    1.61
   2  -9  -3   -0.65    1.37
  -2   9   3    1.24    1.06
  -2   9   2   53.84    4.19
  -2   9   2   55.63    4.28
  -2   9   2   65.73    4.65
   2  -9  -2   61.08    4.66
   2  -9  -2   62.48    4.61
   2  -9  -2   58.63    4.44
  -2   9   2   58.12    5.19
   2  -9  -2   58.15    3.62
  -2   9   2   58.81    4.33
   2  -9  -2   61.17    4.61
  -2   9   2   55.16    4.82
  -2   9   1   67.14    4.73
  -2   9   1   65.37    4.71
  -2   9   1   75.23    5.05
   2  -9  -1   77.45    5.02
   2  -9  -1   67.28    4.86
   2  -9  -1   71.01    4.95
  -2   9   1   76.98    5.65
   2  -9  -1   67.82    4.04
  -2   9   1   69.20    4.76
   2  -9  -1   67.48    4.89
  -2   9   1   71.57    5.46
  -2   9   0   39.39    3.68
  -2   9   0   48.08    4.09
  -2   9   0   37.41    3.67
   2  -9   0   48.29    3.81
   2  -9   0   45.55    4.05
   2  -9   0   42.25    3.85
  -2   9   0   39.43    3.91
   2  -9   0   41.56    3.18
  -2   9   0   44.37    3.85
   2  -9   0   45.02    4.03
  -2   9   0   40.05    4.05
   2  -9   1   -0.24    0.96
   2  -9   1   -0.27    0.71
  -2   9  -1   -0.68    1.05
  -2   9  -1    0.30    0.91
  -2   9  -1   -0.53    1.15
  -2   9  -1   -0.17    0.83
  -2   9  -1   -0.38    0.91
   2  -9   1    0.46    1.17
   2  -9   1   -0.54    0.95
   2  -9   1    0.37    0.92
  -2   9  -1   -0.59    1.04
  -2   9  -2  116.73    6.79
  -2   9  -2   86.88    6.05
  -2   9  -2   93.58    6.20
   2  -9   2  105.53    5.53
   2  -9   2  114.23    6.73
   2  -9   2  109.77    6.51
  -2   9  -2  106.45    5.79
   2  -9   2  104.03    5.61
   2  -9   2  102.62    6.38
  -2   9  -2  103.36    6.34
  -2   9  -2  112.86    7.01
   2  -9   3   -2.88    1.36
   2  -9   3   -0.64    0.93
  -2   9  -3    1.29    1.12
  -2   9  -3    0.54    0.74
  -2   9  -3   -0.07    1.16
  -2   9  -3   -1.49    1.22
   2  -9   3    1.96    1.47
   2  -9   3    0.29    0.98
  -2   9  -3    0.58    0.86
   2  -9   3    0.21    0.90
  -2   9  -3    1.39    1.03
  -2   9  -4   63.80    5.38
   2  -9   4   53.07    4.90
  -2   9  -4   65.04    4.18
  -2   9  -4   62.19    5.41
  -2   9  -4   59.87    5.32
  -2   9  -4   51.44    5.04
   2  -9   4   65.80    4.76
   2  -9   4   59.69    5.29
   2  -9   4   61.17    4.16
   2  -9   4   67.28    5.50
  -2   9  -4   56.54    5.09
  -2   9  -5   69.17    5.70
   2  -8  -7   15.63    1.93
   2  -8  -6   -0.23    1.05
  -2   8   6    2.33    1.56
   2  -8  -6    0.61    0.69
   2  -8  -6    1.30    0.85
  -2   8   6    0.80    0.75
  -2   8   6    2.13    0.96
  -2   8   6   -0.17    0.62
  -2   8   6    1.30    0.96
  -2   8   6    0.64    0.64
   2  -8  -6    0.93    0.82
   2  -8  -6    0.65    0.58
  -2   8   6    1.39    1.04
  -2   8   5  110.50    7.74
  -2   8   5  119.93    5.60
   2  -8  -5  120.32    5.92
   2  -8  -5  106.01    4.73
  -2   8   5  113.81    7.55
  -2   8   5  112.00    5.47
  -2   8   5  115.65    5.67
  -2   8   5  102.20    5.33
  -2   8   5  108.91    5.51
   2  -8  -5  101.24    4.70
   2  -8  -5  120.37    5.84
   2  -8  -5  117.04    6.71
  -2   8   5  102.93    6.38
   2  -8  -4   40.47    3.72
  -2   8   4   49.91    4.98
  -2   8   4   47.13    3.43
   2  -8  -4   54.38    3.87
   2  -8  -4   45.23    2.91
  -2   8   4   37.95    4.17
  -2   8   4   52.45    3.65
  -2   8   4   48.90    3.61
  -2   8   4   45.55    3.49
  -2   8   4   47.09    3.53
   2  -8  -4   45.30    3.55
   2  -8  -4   44.34    3.51
  -2   8   4   50.04    4.33
   2  -8  -4   43.34    2.91
  -2   8   3   27.98    2.66
   2  -8  -3   26.33    2.71
   2  -8  -3   27.41    2.25
  -2   8   3   25.05    3.26
  -2   8   3   27.54    2.65
  -2   8   3   26.38    2.66
  -2   8   3   24.64    2.58
   2  -8  -3   28.72    2.95
   2  -8  -3   27.82    2.78
   2  -8  -3   26.22    2.64
  -2   8   3   24.64    3.45
  -2   8   3   29.76    3.27
   2  -8  -2    0.89    0.75
   2  -8  -2    1.43    0.73
  -2   8   2    0.94    1.05
  -2   8   2    2.11    0.97
  -2   8   2    1.23    0.82
  -2   8   2    2.10    0.88
  -2   8   2    2.46    1.06
   2  -8  -2    1.81    1.01
   2  -8  -2    1.05    0.67
   2  -8  -2    1.37    0.87
  -2   8   2    0.50    0.81
  -2   8   1  123.06    5.92
  -2   8   1  121.05    5.94
  -2   8   1  117.16    5.92
   2  -8  -1  125.70    5.72
   2  -8  -1  120.63    6.00
   2  -8  -1  115.26    5.82
  -2   8   1  121.05    6.37
   2  -8  -1  113.19    4.87
  -2   8   1  118.33    5.79
   2  -8  -1  130.96    6.21
  -2   8   1  127.76    6.70
   2  -8   0    1.99    1.11
   2  -8   0    6.70    1.31
  -2   8   0    4.16    1.37
  -2   8   0    4.72    1.30
  -2   8   0    4.14    1.24
  -2   8   0    3.98    1.25
  -2   8   0    3.59    1.24
   2  -8   0    4.89    1.42
   2  -8   0    3.54    1.24
   2  -8   0    5.23    1.23
  -2   8   0    4.49    1.32
  -2   8  -1   22.75    2.64
  -2   8  -1   21.04    2.65
  -2   8  -1   24.76    2.81
   2  -8   1   21.74    2.24
   2  -8   1   23.98    2.72
   2  -8   1   22.79    2.63
  -2   8  -1   21.81    2.38
   2  -8   1   20.28    2.19
   2  -8   1   23.07    2.66
  -2   8  -1   21.74    2.60
  -2   8  -1   27.86    3.08
   2  -8   2   20.68    2.64
   2  -8   2   17.49    2.15
  -2   8  -2   20.13    2.13
  -2   8  -2   18.03    2.43
  -2   8  -2   18.78    2.55
  -2   8  -2   16.93    2.48
  -2   8  -2   16.51    2.44
   2  -8   2   21.62    2.71
   2  -8   2   21.62    2.65
  -2   8  -2   18.07    2.66
   2  -8   2   20.43    2.16
  -2   8  -3   18.27    2.63
  -2   8  -3   25.75    3.14
  -2   8  -3   23.81    2.95
   2  -8   3   25.64    2.38
   2  -8   3   21.01    2.84
   2  -8   3   24.30    2.93
  -2   8  -3   24.58    2.27
   2  -8   3   24.27    2.64
  -2   8  -3   22.55    2.88
   2  -8   3   19.66    2.65
  -2   8  -3   24.84    3.09
  -2   8  -4   51.11    4.46
   2  -8   4   52.84    4.49
   2  -8   4   48.16    3.87
  -2   8  -4   53.84    3.23
  -2   8  -4   47.69    4.40
  -2   8  -4   49.23    4.49
  -2   8  -4   46.75    4.38
  -2   8  -4   48.81    4.14
   2  -8   4   51.54    4.51
   2  -8   4   47.57    4.27
   2  -8   4   45.34    3.23
  -2   8  -4   45.93    4.18
   2  -8   5   45.12    4.34
  -2   8  -5   46.90    4.48
   2  -8   5   40.59    3.75
  -2   8  -5   41.06    2.81
  -2   8  -5   40.65    4.24
  -2   8  -5   40.95    4.35
  -2   8  -5   38.29    4.21
   2  -8   5   44.71    3.74
  -2   8  -5   35.36    3.72
   2  -8   5   38.87    4.08
   2  -8   5   40.96    4.21
   2  -8   5   41.95    3.09
  -2   8  -5   39.70    3.96
   2  -8   6   21.94    2.35
   2  -8   6   22.76    3.35
   2  -8   6   20.07    2.81
  -2   8  -6   24.48    3.47
  -2   8  -6   20.97    3.31
  -2   8  -6   17.73    2.98
  -2   8  -6   13.87    2.81
   2  -8   6   15.51    2.78
   2  -8   6   23.75    3.30
  -2   8  -6   19.18    1.96
   2  -8   6   21.90    2.90
  -2   8  -6   20.88    3.08
  -2   8  -6   21.09    2.96
  -2   8  -7   76.20    6.36
  -2   8  -7   70.88    6.14
   2  -8   7   76.40    6.29
   2  -8   7   74.13    6.16
   2  -8   7   69.08    5.94
  -2   8  -7   63.07    5.50
   2  -8   7   74.26    5.56
   2  -8   7   67.46    5.83
  -2   8  -7   71.41    6.09
  -2   8  -7   72.90    3.89
   2  -8   7   74.28    4.31
  -2   7   9   14.71    3.39
   2  -7  -9   18.92    2.35
   2  -7  -8   42.29    3.08
  -2   7   8   35.37    4.65
   2  -7  -8   35.04    2.95
   2  -7  -7   26.66    2.36
   2  -7  -7   22.69    2.27
  -2   7   7   19.60    3.41
  -2   7   6    6.79    2.08
   2  -7  -6    4.04    1.24
   2  -7  -6    5.28    1.27
   2  -7  -6    7.47    1.23
  -2   7   6    5.06    1.15
  -2   7   6    5.47    1.15
  -2   7   6    8.21    1.43
  -2   7   6    5.96    1.23
  -2   7   6    4.87    1.14
   2  -7  -6    7.82    1.45
   2  -7  -6    3.31    1.04
  -2   7   6    4.99    1.41
  -2   7   5   28.53    3.66
  -2   7   5   35.76    2.72
   2  -7  -5   39.52    2.99
   2  -7  -5   36.85    2.51
  -2   7   5   41.27    4.12
  -2   7   5   33.27    2.65
  -2   7   5   34.79    2.73
  -2   7   5   31.81    2.65
  -2   7   5   32.64    2.65
   2  -7  -5   32.56    2.43
   2  -7  -5   34.22    2.76
   2  -7  -5   34.53    3.25
  -2   7   5   32.79    3.25
  -2   7   4  123.87    7.25
  -2   7   4  135.54    5.46
   2  -7  -4  133.05    5.64
   2  -7  -4  127.52    4.74
  -2   7   4  131.96    7.08
  -2   7   4  133.11    5.45
  -2   7   4  129.92    5.51
  -2   7   4  121.11    5.33
  -2   7   4  123.88    5.37
   2  -7  -4  119.63    4.75
   2  -7  -4  129.32    5.52
   2  -7  -4  138.09    6.19
  -2   7   4  144.35    6.82
  -2   7   3   30.88    3.47
  -2   7   3   24.82    2.30
   2  -7  -3   26.45    2.46
   2  -7  -3   27.10    2.03
  -2   7   3   32.27    3.31
  -2   7   3   27.06    2.41
  -2   7   3   32.00    2.66
  -2   7   3   26.99    2.43
  -2   7   3   34.12    2.71
   2  -7  -3   34.80    2.84
   2  -7  -3   32.72    2.68
  -2   7   3   30.62    3.03
   2  -7  -3   25.55    2.04
  -2   7   2   19.90    2.11
  -2   7   2   18.55    2.05
  -2   7   2   22.62    2.26
   2  -7  -2   20.88    2.12
   2  -7  -2   18.03    2.08
   2  -7  -2   17.46    2.02
  -2   7   2   17.36    2.29
   2  -7  -2   16.82    1.63
   2  -7  -2   19.21    2.12
  -2   7   2   25.53    2.34
  -2   7   2   19.73    2.45
  -2   7   1  197.36    7.15
  -2   7   1  212.93    7.46
  -2   7   1  210.01    7.45
   2  -7  -1  212.63    6.89
   2  -7  -1  196.48    7.26
   2  -7  -1  213.32    7.44
  -2   7   1  213.10    7.74
   2  -7  -1  209.48    6.32
   2  -7  -1  227.83    7.72
  -2   7   1  195.72    7.07
  -2   7   1  207.10    8.20
   2  -7   0    1.46    0.91
   2  -7   0    0.03    0.68
  -2   7   0    0.60    0.66
  -2   7   0    1.18    0.81
  -2   7   0    0.08    0.77
  -2   7   0   -0.10    0.68
  -2   7   0    2.64    0.98
   2  -7   0    1.11    0.79
   2  -7   0    0.80    0.66
   2  -7   0    0.17    0.56
  -2   7   0    0.89    0.79
  -2   7  -1   25.71    2.56
  -2   7  -1   27.14    2.64
  -2   7  -1   23.71    2.51
   2  -7   1   25.72    2.10
   2  -7   1   20.86    2.34
   2  -7   1   25.23    2.51
  -2   7  -1   24.02    2.12
   2  -7   1   22.21    2.05
  -2   7  -1   22.95    2.40
   2  -7   1   22.56    2.39
  -2   7  -1   25.53    2.77
  -2   7  -2  142.88    6.50
  -2   7  -2  140.53    6.58
  -2   7  -2  146.48    6.65
   2  -7   2  145.09    5.28
   2  -7   2  146.22    6.60
   2  -7   2  142.02    6.44
  -2   7  -2  153.55    5.31
   2  -7   2  145.96    5.83
   2  -7   2  140.64    6.48
  -2   7  -2  141.27    6.40
  -2   7  -2  154.76    6.91
   2  -7   3   10.92    1.40
   2  -7   3   10.26    1.85
   2  -7   3   12.84    1.85
  -2   7  -3   10.05    1.28
  -2   7  -3    9.46    1.78
  -2   7  -3   10.93    1.96
  -2   7  -3    7.61    1.69
  -2   7  -3    9.24    1.82
   2  -7   3    7.29    1.64
   2  -7   3   10.36    1.87
  -2   7  -3    7.61    1.61
  -2   7  -3    9.56    1.79
   2  -7   4   15.03    1.70
   2  -7   4   18.31    2.47
  -2   7  -4   21.99    2.75
   2  -7   4   17.06    2.18
  -2   7  -4   17.68    1.66
  -2   7  -4    9.52    1.98
  -2   7  -4   18.22    2.63
  -2   7  -4   19.27    2.71
   2  -7   4   14.08    2.27
   2  -7   4   16.08    2.37
  -2   7  -4   19.76    2.61
  -2   7  -4   15.79    2.25
  -2   7  -5  280.12   10.78
   2  -7   5  282.83   10.87
   2  -7   5  287.91   10.03
  -2   7  -5  287.05    7.62
  -2   7  -5  276.90   10.85
  -2   7  -5  284.30   11.07
  -2   7  -5  287.81   11.20
  -2   7  -5  288.34   10.61
   2  -7   5  274.22    9.38
   2  -7   5  281.25   10.84
   2  -7   5  301.54   11.17
   2  -7   5  296.67    8.36
  -2   7  -5  283.06   10.33
   2  -7   6    1.34    0.74
   2  -7   6   -0.16    0.87
   2  -7   6    1.69    1.25
  -2   7  -6    1.16    1.15
  -2   7  -6    0.40    0.90
  -2   7  -6   -1.01    1.01
   2  -7   6    1.66    1.08
  -2   7  -6   -0.53    0.96
   2  -7   6    0.06    0.92
   2  -7   6   -1.27    1.06
  -2   7  -6    0.92    0.66
   2  -7   6    0.18    0.71
  -2   7  -6   -0.19    0.75
  -2   7  -6    0.16    0.71
  -2   7  -7  226.86   10.62
  -2   7  -7  226.24   10.66
   2  -7   7  213.29   10.21
   2  -7   7  225.18   10.45
   2  -7   7  214.00   10.22
   2  -7   7  221.54   10.35
  -2   7  -7  209.18   10.09
  -2   7  -7  228.65    6.89
  -2   7  -7  211.66    9.91
   2  -7   7  236.12    9.46
   2  -7   7  241.36    7.57
   2  -7   8    9.84    2.23
  -2   7  -8   11.61    1.56
   2  -7   8   13.50    2.67
   2  -7   8   16.72    3.03
   2  -7   8   10.94    2.61
  -2   7  -8   12.56    2.59
   2  -7   8   14.20    2.43
   2  -7   8   11.73    1.69
  -2   7  -8   12.42    2.69
  -2   7  -8   14.28    2.78
  -2   7  -8   16.85    2.98
  -2   7  -9    2.95    1.56
  -2   7  -9    2.99    1.44
  -2   7  -9    3.43    1.68
   2  -7   9    0.50    0.98
   2  -6 -10   87.16    4.88
  -2   6  10   81.33    7.33
   2  -6 -10   84.78    5.01
   2  -6  -9   12.80    1.82
  -2   6   9   13.01    2.87
   2  -6  -9   13.49    1.93
   2  -6  -8   29.65    2.52
  -2   6   8   28.23    3.94
   2  -6  -8   27.83    2.58
   2  -6  -7    2.02    0.84
   2  -6  -7    0.23    0.62
  -2   6   7   -0.42    1.06
   2  -6  -6    0.03    0.71
  -2   6   6   -1.42    1.18
   2  -6  -6    0.24    0.60
   2  -6  -6    0.31    0.54
  -2   6   6    0.42    0.56
  -2   6   6    0.35    0.45
  -2   6   6   -0.10    0.54
  -2   6   6    0.39    0.54
  -2   6   6   -0.15    0.56
   2  -6  -6    0.55    0.60
  -2   6   6   -1.00    0.75
   2  -6  -6    0.11    0.52
   2  -6  -5   11.86    1.50
  -2   6   5   10.88    1.36
   2  -6  -5   11.49    1.35
  -2   6   5    8.29    1.80
  -2   6   5   10.24    1.34
  -2   6   5   10.74    1.40
  -2   6   5   12.33    1.50
   2  -6  -5   12.90    1.46
  -2   6   5    9.70    1.34
   2  -6  -5   10.26    1.41
   2  -6  -5   12.91    1.79
  -2   6   5   12.06    2.20
  -2   6   5   11.42    1.80
  -2   6   4  206.37    8.88
  -2   6   4  215.20    6.63
   2  -6  -4  219.63    6.91
   2  -6  -4  212.76    6.12
  -2   6   4  200.10    8.25
  -2   6   4  218.72    6.67
  -2   6   4  207.65    6.66
  -2   6   4  216.02    6.72
  -2   6   4  208.64    6.63
   2  -6  -4  211.90    6.27
   2  -6  -4  226.93    6.91
   2  -6  -4  209.91    7.12
  -2   6   4  209.73    7.89
   2  -6  -3    9.70    1.38
  -2   6   3    8.89    1.78
   2  -6  -3   11.99    1.51
   2  -6  -3    9.14    1.13
  -2   6   3    6.21    1.42
  -2   6   3   12.02    1.50
  -2   6   3   10.90    1.39
  -2   6   3    7.97    1.24
  -2   6   3    9.90    1.38
  -2   6   3    9.01    1.32
   2  -6  -3    8.89    1.31
  -2   6   3   13.29    1.83
   2  -6  -3   10.02    1.20
  -2   6   2  689.89   14.67
   2  -6  -2  669.70   14.85
   2  -6  -2  673.48   13.39
  -2   6   2  681.39   15.73
  -2   6   2  677.57   14.66
  -2   6   2  666.22   14.76
  -2   6   2  676.22   14.77
   2  -6  -2  643.78   13.46
   2  -6  -2  677.44   14.82
   2  -6  -2  684.67   14.85
  -2   6   2  686.34   16.16
   2  -6  -2  682.64   14.32
  -2   6   1 1885.04   33.99
  -2   6   1 1834.36   33.99
  -2   6   1 1847.93   34.11
   2  -6  -1 1962.28   33.15
   2  -6  -1 1917.52   34.21
   2  -6  -1 1919.14   34.17
  -2   6   1 1911.61   34.22
   2  -6  -1 1915.62   32.45
  -2   6   1 1860.54   33.83
   2  -6  -1 1916.21   34.27
  -2   6   1 1953.52   35.69
  -2   6   0   94.86    4.43
  -2   6   0   94.85    4.48
  -2   6   0   93.08    4.46
   2  -6   0  101.06    3.89
   2  -6   0  102.13    4.62
   2  -6   0   96.98    4.49
  -2   6   0   97.07    4.08
   2  -6   0  101.67    3.87
  -2   6   0   96.72    4.42
   2  -6   0   90.62    4.40
  -2   6   0   95.36    4.83
   2  -6   1    2.50    0.69
   2  -6   1    2.61    0.84
   2  -6   1    2.69    0.84
  -2   6  -1    2.13    0.83
  -2   6  -1    2.37    0.94
  -2   6  -1    2.39    0.93
  -2   6  -1    3.05    1.01
   2  -6   1    2.27    0.84
   2  -6   1    1.84    0.78
  -2   6  -1    3.94    1.12
  -2   6  -1    1.07    0.65
   2  -6   2  392.69   11.08
  -2   6  -2  376.02   10.87
   2  -6   2  407.40   10.20
  -2   6  -2  409.96    8.91
  -2   6  -2  384.19   11.04
  -2   6  -2  385.33   11.15
  -2   6  -2  411.39   11.46
  -2   6  -2  371.96   10.44
   2  -6   2  396.87   11.12
   2  -6   2  417.63   11.26
   2  -6   2  395.31    9.31
  -2   6  -2  409.47   11.43
   2  -6   3   17.25    1.60
  -2   6  -3   17.52    2.14
   2  -6   3   14.54    1.95
   2  -6   3   16.17    1.83
  -2   6  -3   14.65    1.30
  -2   6  -3   12.47    1.89
  -2   6  -3   13.27    1.92
  -2   6  -3   14.84    2.07
   2  -6   3   16.95    2.13
   2  -6   3   13.93    1.90
  -2   6  -3   12.77    1.79
  -2   6  -3   14.66    1.97
   2  -6   4    1.80    0.71
   2  -6   4    3.45    1.24
   2  -6   4    2.22    0.90
  -2   6  -4    1.75    0.61
  -2   6  -4    1.99    1.04
  -2   6  -4    2.99    1.22
  -2   6  -4    6.61    1.59
  -2   6  -4    2.22    1.05
   2  -6   4    3.40    1.20
   2  -6   4    4.26    1.32
  -2   6  -4    2.31    1.00
  -2   6  -4    1.94    0.93
   2  -6   5    5.82    1.08
   2  -6   5    5.15    1.45
   2  -6   5    2.46    1.15
  -2   6  -5    3.42    1.10
  -2   6  -5    4.41    0.86
  -2   6  -5    3.98    1.27
  -2   6  -5    5.62    1.56
  -2   6  -5    4.08    1.45
  -2   6  -5    5.85    1.67
   2  -6   5    5.80    1.49
   2  -6   5    3.73    1.38
   2  -6   5    5.99    1.22
  -2   6  -5    2.81    1.22
  -2   6  -5    2.21    0.99
   2  -6   6   73.55    3.63
  -2   6  -6   78.67    5.36
   2  -6   6   66.20    4.90
   2  -6   6   67.06    4.56
  -2   6  -6   70.76    4.61
  -2   6  -6   70.86    3.29
  -2   6  -6   62.15    4.91
  -2   6  -6   70.57    5.20
   2  -6   6   76.75    5.32
   2  -6   6   68.66    5.03
   2  -6   6   72.28    5.10
  -2   6  -6   70.69    4.96
   2  -6   6   81.85    4.60
  -2   6  -6   70.04    4.56
  -2   6  -7    0.55    1.28
  -2   6  -7   -0.09    1.00
  -2   6  -7    0.20    0.68
   2  -6   7   -1.58    1.08
   2  -6   7   -1.13    1.02
   2  -6   7    0.03    0.89
   2  -6   7   -3.01    1.26
  -2   6  -7    0.55    0.59
  -2   6  -7   -0.38    0.79
   2  -6   7    0.26    0.77
  -2   6  -7    0.26    0.85
   2  -6   7    1.69    0.80
   2  -6   7    0.80    0.63
   2  -6   8  117.56    4.89
  -2   6  -8  110.22    7.23
  -2   6  -8  112.20    7.29
   2  -6   8  130.04    7.63
   2  -6   8  119.53    7.32
   2  -6   8  118.52    7.29
   2  -6   8  114.48    6.44
  -2   6  -8  121.79    7.40
  -2   6  -8  129.74    7.12
  -2   6  -8  119.12    4.89
   2  -6   8  112.24    7.12
  -2   6  -8  111.56    7.19
   2  -6   8  113.90    4.89
  -2   6  -9  103.87    7.20
   2  -6   9  104.22    4.88
  -2   6  -9  108.80    6.94
  -2   6  -9  116.27    5.10
  -2   6  -9  111.06    7.50
   2  -6   9  105.65    6.52
  -2   6 -10    7.76    2.24
  -2   6 -10    7.99    2.30
   2  -6  10    7.95    2.03
  -2   6 -10    5.87    1.32
  -2   6 -10    5.94    1.85
   2  -6  10    4.73    1.32
   2  -6  11   24.88    3.67
  -2   5  12    5.84    2.21
   2  -5 -11   17.39    2.41
  -2   5  11   15.49    3.23
   2  -5 -11   18.62    3.06
   2  -5 -11   17.26    2.31
   2  -5 -10   32.90    3.04
  -2   5  10   31.02    4.25
   2  -5 -10   26.70    3.42
   2  -5 -10   30.55    2.85
   2  -5  -9    8.57    1.50
   2  -5  -9   10.35    1.74
   2  -5  -8   24.22    2.24
  -2   5   8   21.66    3.13
   2  -5  -8   22.50    2.27
   2  -5  -7   33.39    2.43
   2  -5  -7   37.18    2.70
  -2   5   7   35.67    3.85
  -2   5   6   11.98    1.99
  -2   5   6   16.39    2.48
  -2   5   6   17.74    1.56
  -2   5   6   17.32    1.53
  -2   5   6   16.91    1.56
  -2   5   6   17.41    1.55
  -2   5   6   16.43    1.54
   2  -5  -6   16.75    1.73
   2  -5  -6   17.72    1.60
   2  -5  -6   17.49    1.61
   2  -5  -6   17.98    1.69
   2  -5  -6   18.04    2.04
  -2   5   6   16.47    1.99
  -2   5   5   16.23    2.05
  -2   5   5   12.34    2.14
   2  -5  -5   16.77    1.60
   2  -5  -5   15.66    1.48
  -2   5   5   14.47    1.40
  -2   5   5   14.38    1.40
  -2   5   5   14.97    1.43
  -2   5   5   13.55    1.39
  -2   5   5   14.25    1.39
   2  -5  -5   14.27    1.50
   2  -5  -5   13.22    1.40
   2  -5  -5   13.22    1.59
  -2   5   5   15.90    1.90
  -2   5   4  345.26   11.20
  -2   5   4  313.67    9.72
  -2   5   4  350.08    8.43
   2  -5  -4  353.06    8.67
   2  -5  -4  336.89    8.12
  -2   5   4  350.77   10.46
  -2   5   4  353.60    8.47
  -2   5   4  345.65    8.48
  -2   5   4  350.81    8.52
  -2   5   4  353.96    8.54
   2  -5  -4  351.10    8.37
   2  -5  -4  350.56    8.58
   2  -5  -4  367.19    9.03
  -2   5   4  349.45    9.95
   2  -5  -3    2.53    0.71
  -2   5   3    3.07    1.12
  -2   5   3    2.75    0.78
   2  -5  -3    1.37    0.59
   2  -5  -3    3.88    0.70
  -2   5   3    3.83    1.00
  -2   5   3    3.27    0.71
  -2   5   3    2.38    0.67
  -2   5   3    2.16    0.65
  -2   5   3    2.66    0.72
  -2   5   3    2.88    0.77
   2  -5  -3    2.81    0.75
   2  -5  -3    4.32    0.78
  -2   5   3    4.94    1.10
   2  -5  -2  821.34   15.55
  -2   5   2  818.66   15.95
   2  -5  -2  813.68   16.20
   2  -5  -2  778.89   14.90
  -2   5   2  803.39   16.67
  -2   5   2  801.87   15.96
  -2   5   2  807.47   16.13
  -2   5   2  802.77   16.05
  -2   5   2  792.28   16.00
   2  -5  -2  807.35   16.17
   2  -5  -2  818.69   16.12
   2  -5  -2  794.51   15.12
  -2   5   2  815.07   17.39
   2  -5  -1    4.32    0.90
   2  -5  -1    3.67    0.67
  -2   5   1    4.79    0.90
  -2   5   1    4.41    0.90
  -2   5   1    4.00    0.84
  -2   5   1    3.53    0.87
  -2   5   1    3.55    0.80
   2  -5  -1    4.55    0.92
   2  -5  -1    3.95    0.82
   2  -5  -1    4.55    0.77
  -2   5   1    4.14    1.05
  -2   5   0  498.74   11.54
   2  -5   0  509.76   11.75
   2  -5   0  516.00   10.54
  -2   5   0  533.29   10.61
  -2   5   0  490.21   11.53
  -2   5   0  493.70   11.65
  -2   5   0  501.80   11.75
  -2   5   0  494.68   10.89
   2  -5   0  475.43   11.49
   2  -5   0  498.85   11.60
   2  -5   0  505.71   10.46
  -2   5   0  496.57   12.20
  -2   5  -1  156.22    5.57
   2  -5   1  153.52    5.66
   2  -5   1  164.09    5.02
  -2   5  -1  164.27    4.39
  -2   5  -1  150.03    5.57
  -2   5  -1  146.11    5.56
  -2   5  -1  142.34    5.56
  -2   5  -1  152.43    5.26
   2  -5   1  148.50    5.57
   2  -5   1  155.54    5.62
   2  -5   1  152.42    4.60
  -2   5  -1  152.88    5.84
  -2   5  -2   19.39    1.97
   2  -5   2   18.50    1.93
   2  -5   2   20.75    1.80
  -2   5  -2   19.25    1.29
  -2   5  -2   14.53    1.48
  -2   5  -2   16.08    1.82
  -2   5  -2   13.70    1.75
  -2   5  -2   15.98    1.84
  -2   5  -2   15.88    1.74
   2  -5   2   18.63    1.94
   2  -5   2   16.38    1.82
   2  -5   2   17.76    1.47
  -2   5  -2   17.74    1.94
  -2   5  -3  502.45   12.85
   2  -5   3  494.27   12.82
   2  -5   3  520.18   12.05
  -2   5  -3  506.51   10.07
  -2   5  -3  503.39   11.87
  -2   5  -3  498.54   12.96
  -2   5  -3  508.31   13.19
  -2   5  -3  509.46   13.11
  -2   5  -3  498.93   12.54
   2  -5   3  501.68   12.93
   2  -5   3  505.88   12.85
   2  -5   3  524.64   10.95
  -2   5  -3  507.18   12.70
   2  -5   4  235.80    8.27
  -2   5  -4  222.27    8.10
   2  -5   4  237.90    7.68
  -2   5  -4  229.27    5.88
  -2   5  -4  228.08    7.48
  -2   5  -4  242.61    8.50
  -2   5  -4  232.80    8.41
  -2   5  -4  224.21    8.32
  -2   5  -4  240.47    8.19
   2  -5   4  228.05    8.19
   2  -5   4  243.00    8.34
   2  -5   4  222.62    6.36
  -2   5  -4  229.62    7.74
   2  -5   5  192.16    5.84
   2  -5   5  180.62    5.26
  -2   5  -5  199.55    7.93
   2  -5   5  198.97    7.84
   2  -5   5  178.57    6.98
  -2   5  -5  191.27    5.50
  -2   5  -5  173.50    6.90
  -2   5  -5  181.87    7.73
  -2   5  -5  181.30    7.73
   2  -5   5  179.47    7.60
   2  -5   5  188.59    7.71
   2  -5   5  203.67    7.91
  -2   5  -5  181.72    7.46
  -2   5  -5  181.68    6.96
   2  -5   6  280.08    7.66
   2  -5   6  264.66    9.86
  -2   5  -6  273.59   10.14
  -2   5  -6  279.73    7.43
  -2   5  -6  276.18    9.40
   2  -5   6  265.12    7.21
  -2   5  -6  268.19   10.18
  -2   5  -6  272.86   10.22
   2  -5   6  275.27   10.18
   2  -5   6  280.16   10.18
   2  -5   6  272.62    9.99
  -2   5  -6  271.32    9.89
   2  -5   6  274.34    8.60
  -2   5  -6  248.11    8.67
   2  -5   7   22.49    1.98
  -2   5  -7   25.02    3.09
  -2   5  -7   22.78    2.96
   2  -5   7   17.52    2.53
   2  -5   7   27.13    3.14
   2  -5   7   21.57    2.82
   2  -5   7   24.91    2.99
  -2   5  -7   24.55    3.01
  -2   5  -7   22.19    2.00
  -2   5  -7   24.23    2.78
   2  -5   7   19.70    2.35
  -2   5  -7   22.66    2.85
   2  -5   7   22.70    2.02
   2  -5   8  111.63    4.87
  -2   5  -8  104.55    6.65
  -2   5  -8  102.60    6.66
   2  -5   8  106.37    6.61
   2  -5   8  102.91    6.44
   2  -5   8  106.83    6.57
  -2   5  -8  102.41    6.51
   2  -5   8  111.12    5.96
  -2   5  -8  110.29    6.73
  -2   5  -8  108.93    6.34
  -2   5  -8  114.56    4.92
  -2   5  -8  117.64    6.94
   2  -5   8  111.17    6.66
   2  -5   8  103.17    4.54
  -2   5  -9   19.79    3.14
   2  -5   9   15.94    1.96
  -2   5  -9   19.26    2.15
  -2   5  -9   17.07    2.65
   2  -5   9   19.27    2.63
  -2   5  -9   20.80    3.16
  -2   5 -10    3.87    1.94
   2  -5  10    3.02    1.10
  -2   5 -10    4.44    1.21
  -2   5 -10    3.36    1.73
  -2   5 -10    6.36    2.07
   2  -5  10    2.38    1.22
  -2   5 -11  116.48    8.30
  -2   5 -11  129.10    8.65
  -2   5 -11  134.09    6.36
  -2   5 -11  112.73    7.75
   2  -5  11  121.72    6.20
   2  -4 -12    1.80    1.12
  -2   4  12    0.25    1.16
   2  -4 -12   -0.75    1.14
   2  -4 -12   -0.02    0.86
   2  -4 -11  143.16    6.75
  -2   4  11  134.08    8.77
   2  -4 -11  140.22    8.19
   2  -4 -11  138.81    6.50
   2  -4 -10  504.07   13.56
  -2   4  10  459.02   15.33
  -2   4  10  481.40   16.97
   2  -4 -10  494.68   15.91
   2  -4 -10  518.87   13.44
   2  -4  -9  252.34    8.42
  -2   4   9  230.78    9.73
  -2   4   9  244.40   11.03
   2  -4  -9  253.43   10.08
   2  -4  -9  268.32    8.48
   2  -4  -8    6.69    1.33
  -2   4   8    5.22    1.70
  -2   4   8    3.35    1.47
   2  -4  -8    9.92    1.89
   2  -4  -8    7.53    1.38
   2  -4  -7  874.81   17.72
   2  -4  -7  859.87   17.36
  -2   4   7  809.93   19.60
  -2   4   7  786.02   20.99
   2  -4  -7  878.70   19.88
  -2   4   6   67.81    4.17
  -2   4   6   80.27    5.10
  -2   4   6   73.08    2.93
  -2   4   6   79.42    3.04
  -2   4   6   77.77    3.04
  -2   4   6   75.71    3.01
  -2   4   6   77.70    3.06
   2  -4  -6   82.94    3.74
   2  -4  -6   78.08    3.11
   2  -4  -6   74.47    3.09
   2  -4  -6   77.89    3.48
   2  -4  -6   78.84    3.77
  -2   4   6   66.22    3.77
  -2   4   5  133.69    6.47
  -2   4   5  136.05    5.76
   2  -4  -5  154.18    4.63
   2  -4  -5  146.85    4.70
  -2   4   5  147.24    4.39
  -2   4   5  145.07    4.36
  -2   4   5  142.88    4.38
  -2   4   5  148.50    4.44
  -2   4   5  139.79    4.35
   2  -4  -5  144.19    4.85
   2  -4  -5  147.69    4.49
   2  -4  -5  150.76    4.97
  -2   4   5  142.79    5.53
  -2   4   4   16.62    1.78
  -2   4   4   12.11    1.81
  -2   4   4   18.80    1.42
   2  -4  -4   19.61    1.50
   2  -4  -4   19.23    1.45
  -2   4   4   15.79    1.79
  -2   4   4   18.60    1.41
  -2   4   4   20.09    1.48
  -2   4   4   18.51    1.44
  -2   4   4   19.14    1.47
   2  -4  -4   16.22    1.41
   2  -4  -4   17.63    1.42
   2  -4  -4   18.01    1.45
  -2   4   4   18.94    1.79
  -2   4   4   16.36    1.76
  -2   4   3    6.39    1.29
  -2   4   3    5.83    1.01
  -2   4   3    7.23    0.94
   2  -4  -3    6.81    0.93
   2  -4  -3    7.62    0.88
  -2   4   3    5.97    1.04
  -2   4   3    6.45    0.91
  -2   4   3    8.95    1.02
  -2   4   3    6.94    0.93
  -2   4   3    6.87    0.93
   2  -4  -3    8.09    0.92
   2  -4  -3    6.16    0.90
  -2   4   3    6.92    1.14
   2  -4  -3    6.34    0.86
  -2   4   2   32.71    2.63
  -2   4   2   38.84    2.12
   2  -4  -2   38.58    2.18
   2  -4  -2   37.43    1.81
  -2   4   2   37.36    2.22
  -2   4   2   37.51    2.10
  -2   4   2   37.69    2.15
  -2   4   2   38.26    2.14
  -2   4   2   33.76    1.54
   2  -4  -2   35.83    1.86
   2  -4  -2   35.33    2.09
   2  -4  -2   38.73    2.17
   2  -4  -2   36.79    1.88
  -2   4   2   38.60    2.54
  -2   4   1  357.19    8.44
   2  -4  -1  356.41    8.54
   2  -4  -1  354.18    7.53
  -2   4   1  364.68    7.92
  -2   4   1  361.82    8.50
  -2   4   1  360.77    8.54
  -2   4   1  352.15    8.53
  -2   4   1  345.29    7.57
   2  -4  -1  357.88    7.68
   2  -4  -1  353.17    8.53
   2  -4  -1  372.63    8.58
   2  -4  -1  365.38    7.71
  -2   4   1  361.33    9.28
  -2   4   0   28.72    1.99
   2  -4   0   31.39    2.11
   2  -4   0   32.07    1.73
  -2   4   0   25.03    1.36
  -2   4   0   31.72    1.55
  -2   4   0   28.17    2.00
  -2   4   0   26.48    1.97
  -2   4   0   27.35    2.03
  -2   4   0   29.28    1.81
   2  -4   0   32.20    2.15
   2  -4   0   27.44    1.97
   2  -4   0   32.47    1.72
  -2   4   0   28.27    2.18
  -2   4  -1  776.73   16.05
   2  -4   1  782.30   16.15
   2  -4   1  813.12   15.10
  -2   4  -1  801.37   13.89
  -2   4  -1  775.32   14.69
  -2   4  -1  809.40   16.26
  -2   4  -1  798.99   16.37
  -2   4  -1  788.69   16.24
  -2   4  -1  792.68   15.67
   2  -4   1  793.78   16.22
   2  -4   1  803.91   16.16
   2  -4   1  789.12   14.72
  -2   4  -1  820.38   16.57
  -2   4  -2 1456.90   27.20
   2  -4   2 1450.53   27.28
   2  -4   2 1560.22   26.41
  -2   4  -2 1396.15   25.91
  -2   4  -2 1489.90   24.51
  -2   4  -2 1468.60   27.35
  -2   4  -2 1471.33   27.47
  -2   4  -2 1464.62   27.56
  -2   4  -2 1508.25   27.05
   2  -4   2 1489.34   27.42
   2  -4   2 1488.43   27.31
   2  -4   2 1513.06   25.56
  -2   4  -2 1473.60   27.24
   2  -4   3   58.77    2.27
  -2   4  -3   60.64    3.55
   2  -4   3   66.82    3.71
   2  -4   3   64.20    3.24
  -2   4  -3   63.91    2.46
  -2   4  -3   61.31    3.18
  -2   4  -3   64.53    3.69
  -2   4  -3   60.81    3.65
  -2   4  -3   64.55    3.71
  -2   4  -3   64.47    3.52
   2  -4   3   69.91    3.82
   2  -4   3   59.97    3.52
   2  -4   3   64.76    2.85
  -2   4  -3   64.27    3.46
   2  -4   4    3.22    0.62
   2  -4   4    3.04    0.76
   2  -4   4    2.85    1.02
   2  -4   4    2.56    0.85
  -2   4  -4    2.38    0.74
  -2   4  -4    3.30    0.67
  -2   4  -4    2.95    1.04
  -2   4  -4    2.27    0.93
  -2   4  -4    2.70    1.07
   2  -4   4    2.72    0.93
   2  -4   4    1.98    0.83
   2  -4   4    3.03    0.97
  -2   4  -4    5.35    1.18
  -2   4  -4    4.40    0.99
   2  -4   5  410.57    9.61
   2  -4   5  402.20    9.20
   2  -4   5  398.30   11.60
  -2   4  -5  401.49   11.68
   2  -4   5  417.17   11.05
  -2   4  -5  391.00    9.28
  -2   4  -5  397.32   10.89
  -2   4  -5  383.32   11.64
  -2   4  -5  410.73   11.94
   2  -4   5  394.75   11.59
   2  -4   5  398.33   11.59
   2  -4   5  391.74   11.58
  -2   4  -5  418.12   11.62
   2  -4   5  409.55    9.88
  -2   4  -5  390.93   10.54
   2  -4   6  522.64   11.74
   2  -4   6  500.35   14.05
  -2   4  -6  523.04   14.43
  -2   4  -6  511.54   11.73
  -2   4  -6  520.41   13.62
   2  -4   6  526.69   11.70
  -2   4  -6  506.04   14.42
  -2   4  -6  514.96   14.51
   2  -4   6  490.10   14.04
   2  -4   6  536.76   14.43
   2  -4   6  521.58   14.28
   2  -4   6  513.17   12.34
  -2   4  -6  526.04   14.23
  -2   4  -6  483.30   12.58
   2  -4   7   31.36    2.44
  -2   4  -7   34.33    3.42
  -2   4  -7   35.89    3.52
   2  -4   7   33.54    3.29
   2  -4   7   35.07    3.35
  -2   4  -7   36.04    3.42
   2  -4   7   39.60    3.58
   2  -4   7   35.20    3.35
  -2   4  -7   37.96    3.56
  -2   4  -7   36.70    2.65
  -2   4  -7   35.26    3.24
   2  -4   7   33.76    2.82
  -2   4  -7   31.00    3.25
   2  -4   7   30.91    2.38
   2  -4   8    0.03    0.86
  -2   4  -8    0.02    0.84
  -2   4  -8   -0.99    0.99
  -2   4  -8    0.13    0.75
   2  -4   8    0.77    0.88
   2  -4   8    1.13    0.93
  -2   4  -8    1.18    1.03
   2  -4   8   -0.36    0.78
   2  -4   8    0.39    0.59
   2  -4   8    0.38    0.68
  -2   4  -8    0.85    1.04
  -2   4  -8   -0.20    0.56
  -2   4  -8    0.84    0.92
   2  -4   8    0.04    0.80
  -2   4  -9  370.27   13.50
   2  -4   9  364.02   10.87
  -2   4  -9  383.60   11.01
  -2   4  -9  383.39   13.11
   2  -4   9  368.43   11.89
  -2   4  -9  371.48   13.44
  -2   4 -10    5.02    1.73
   2  -4  10    7.64    1.66
  -2   4 -10    8.51    2.07
  -2   4 -10    9.59    1.78
  -2   4 -10    8.33    2.14
  -2   4 -11  288.20   12.98
   2  -4  11  275.38   10.12
  -2   4 -11  282.33   10.14
  -2   4 -11  301.55   12.63
  -2   4 -11  279.85   12.78
   2  -4  12   24.91    3.07
  -2   4 -12   27.39    4.24
  -2   3  13    0.51    1.39
   2  -3 -13    4.85    1.58
   2  -3 -12   33.37    3.35
   2  -3 -12   28.06    3.01
   2  -3 -12   29.97    3.87
  -2   3  12   24.15    3.44
  -2   3  12   24.32    3.69
   2  -3 -12   33.39    4.25
   2  -3 -11    5.23    1.48
   2  -3 -11   10.56    1.83
   2  -3 -11    7.57    2.03
  -2   3  11    8.10    2.17
  -2   3  11    6.85    2.04
   2  -3 -11    4.28    1.61
   2  -3 -10   60.13    3.98
   2  -3 -10   55.65    3.78
   2  -3 -10   46.93    4.22
  -2   3  10   48.17    4.67
  -2   3  10   42.60    4.08
   2  -3 -10   44.95    4.32
   2  -3  -9  531.34   13.05
   2  -3  -9  492.98   12.57
   2  -3  -9  479.60   14.33
  -2   3   9  469.63   14.20
  -2   3   9  466.55   15.48
   2  -3  -9  524.74   15.34
   2  -3  -8   83.83    4.23
   2  -3  -8   89.57    4.29
   2  -3  -8  101.06    5.40
  -2   3   8   82.84    5.01
  -2   3   8   88.92    5.81
   2  -3  -8   93.89    5.51
   2  -3  -7   27.75    2.22
   2  -3  -7   23.63    2.44
   2  -3  -7   28.51    2.22
  -2   3   7   24.50    2.89
  -2   3   7   29.15    2.72
   2  -3  -7   25.46    2.66
  -2   3   6  884.21   19.01
  -2   3   6  896.27   20.61
  -2   3   6  893.14   15.73
  -2   3   6  888.20   15.74
  -2   3   6  882.67   15.76
  -2   3   6  888.77   15.77
  -2   3   6  882.68   15.76
   2  -3  -6  901.90   17.51
   2  -3  -6  903.01   15.92
   2  -3  -6  897.49   15.98
  -2   3   6  893.76   18.06
   2  -3  -6  891.33   17.23
   2  -3  -6  859.81   16.99
   2  -3  -6  870.37   19.24
  -2   3   5  891.91   18.93
  -2   3   5  950.20   20.80
  -2   3   5  971.64   16.60
  -2   3   5  947.70   16.57
  -2   3   5  939.01   16.60
  -2   3   5  947.88   16.62
  -2   3   5  925.44   16.58
   2  -3  -5  965.22   17.85
   2  -3  -5  943.56   16.68
   2  -3  -5  924.14   16.70
   2  -3  -5  999.39   17.65
  -2   3   5  929.06   18.68
   2  -3  -5  924.18   17.17
  -2   3   5  891.26   17.94
   2  -3  -5  972.56   19.50
  -2   3   4  125.51    4.64
  -2   3   4  129.49    5.65
  -2   3   4  130.55    3.71
   2  -3  -4  134.05    3.85
   2  -3  -4  132.88    3.97
  -2   3   4  130.84    3.72
  -2   3   4  133.98    3.78
  -2   3   4  124.88    3.70
  -2   3   4  122.98    3.67
   2  -3  -4  135.44    4.19
   2  -3  -4  131.92    3.79
   2  -3  -4  127.89    3.73
  -2   3   4  127.63    4.79
  -2   3   4  129.78    4.63
  -2   3   3 2307.70   41.15
  -2   3   3 2573.32   43.71
  -2   3   3 2576.37   40.40
   2  -3  -3 2493.01   40.52
   2  -3  -3 2417.64   40.11
  -2   3   3 2463.16   41.53
  -2   3   3 2521.08   40.38
  -2   3   3 2503.16   40.48
  -2   3   3 2501.93   40.42
  -2   3   3 2452.71   40.41
   2  -3  -3 2501.43   39.94
   2  -3  -3 2506.15   40.47
  -2   3   3 2494.08   41.99
  -2   3   3 2554.70   42.25
   2  -3  -3 2556.66   40.54
  -2   3   2  299.08    6.89
  -2   3   2  312.93    8.53
   2  -3  -2  322.34    7.20
  -2   3   2  320.58    7.07
   2  -3  -2  306.31    6.44
  -2   3   2  312.20    7.07
  -2   3   2  322.60    7.10
  -2   3   2  328.34    7.19
  -2   3   2  325.14    7.21
   2  -3  -2  312.71    6.68
   2  -3  -2  314.92    7.14
   2  -3  -2  315.57    7.10
   2  -3  -2  326.22    6.52
  -2   3   2  328.22    8.15
  -2   3   1  681.64   12.90
   2  -3  -1  674.45   12.97
   2  -3  -1  631.72   11.79
  -2   3   1  664.03   11.87
  -2   3   1  667.78   12.90
  -2   3   1  676.31   13.00
  -2   3   1  673.42   13.04
  -2   3   1  614.16   11.85
   2  -3  -1  666.88   12.04
   2  -3  -1  678.68   13.00
   2  -3  -1  676.23   12.92
   2  -3  -1  659.19   12.03
  -2   3   1  678.04   13.78
   2  -3   0  201.78    5.64
  -2   3   0  202.69    5.60
   2  -3   0  195.52    4.70
  -2   3   0  199.79    4.15
  -2   3   0  178.54    4.25
  -2   3   0  201.55    5.64
  -2   3   0  195.50    5.60
  -2   3   0  188.21    5.56
  -2   3   0  184.94    5.01
   2  -3   0  197.06    5.59
   2  -3   0  200.58    5.58
   2  -3   0  198.43    4.85
  -2   3   0  193.10    5.84
  -2   3  -1 1032.66   19.30
   2  -3   1 1028.50   19.34
   2  -3   1 1068.48   18.25
  -2   3  -1 1014.07   17.98
  -2   3  -1 1014.93   17.00
  -2   3  -1 1010.38   19.31
  -2   3  -1 1025.61   19.40
  -2   3  -1 1010.57   19.42
  -2   3  -1  987.65   18.84
   2  -3   1 1010.81   19.30
   2  -3   1 1026.58   19.30
   2  -3   1 1041.09   18.18
  -2   3  -1 1068.78   19.62
   2  -3   2   92.86    2.67
  -2   3  -2   91.86    4.00
   2  -3   2   95.26    4.05
   2  -3   2   99.06    3.59
  -2   3  -2  101.29    3.62
  -2   3  -2   98.42    2.92
  -2   3  -2   97.06    4.11
  -2   3  -2   96.42    4.12
  -2   3  -2  103.94    4.29
  -2   3  -2   96.86    3.93
   2  -3   2   96.90    4.10
   2  -3   2   94.48    4.04
   2  -3   2   96.47    3.41
  -2   3  -2   94.68    3.94
   2  -3   3  988.57   18.13
   2  -3   3  944.28   17.12
  -2   3  -3  968.74   19.62
   2  -3   3  982.52   19.66
   2  -3   3 1003.29   18.70
  -2   3  -3  984.77   17.43
  -2   3  -3  978.80   18.73
  -2   3  -3  981.92   19.82
  -2   3  -3  974.01   19.85
   2  -3   3  972.22   19.66
   2  -3   3 1005.08   19.75
   2  -3   3  933.08   17.48
   2  -3   3  970.40   19.59
  -2   3  -3  988.37   19.44
  -2   3  -3  971.78   18.96
   2  -3   4  565.39   12.05
   2  -3   4  550.72   11.49
   2  -3   4  578.93   13.67
  -2   3  -4  574.66   13.72
   2  -3   4  579.84   12.89
  -2   3  -4  590.32   13.06
  -2   3  -4  576.39   11.77
  -2   3  -4  577.16   13.83
  -2   3  -4  556.22   13.71
   2  -3   4  585.99   13.78
   2  -3   4  592.84   13.81
   2  -3   4  529.62   10.78
   2  -3   4  564.73   13.60
  -2   3  -4  559.46   13.38
  -2   3  -4  548.96   12.54
   2  -3   5   30.29    2.11
   2  -3   5   28.79    2.64
  -2   3  -5   26.43    2.57
  -2   3  -5   32.38    2.39
  -2   3  -5   29.74    2.50
  -2   3  -5   31.39    2.19
  -2   3  -5   32.37    2.85
  -2   3  -5   32.26    2.86
   2  -3   5   32.12    2.80
   2  -3   5   35.00    2.88
  -2   3  -5   34.98    2.80
   2  -3   5   31.70    2.76
   2  -3   5   29.92    2.05
  -2   3  -5   30.30    2.65
   2  -3   5   31.71    2.21
  -2   3  -6  143.44    6.45
   2  -3   6  139.14    6.28
  -2   3  -6  129.82    5.10
  -2   3  -6  138.56    5.97
   2  -3   6  138.40    5.19
  -2   3  -6  128.67    6.23
  -2   3  -6  134.72    6.41
   2  -3   6  133.53    6.23
   2  -3   6  132.51    6.15
  -2   3  -6  135.31    6.14
   2  -3   6  136.05    6.21
   2  -3   6  123.77    4.93
  -2   3  -6  140.44    6.26
   2  -3   6  138.07    5.12
   2  -3   7  354.17   11.42
  -2   3  -7  364.28   11.70
  -2   3  -7  365.54   10.11
  -2   3  -7  392.65   11.63
   2  -3   7  381.95   10.24
  -2   3  -7  342.52   11.55
  -2   3  -7  356.82   11.76
   2  -3   7  374.97   11.70
   2  -3   7  366.57   11.57
   2  -3   7  365.25   11.59
  -2   3  -7  357.23   11.59
   2  -3   7  380.37   10.22
  -2   3  -7  371.84   11.74
   2  -3   7  358.40    9.68
  -2   3  -8    6.30    1.66
  -2   3  -8    6.29    1.60
  -2   3  -8    4.95    1.35
   2  -3   8    7.47    1.61
   2  -3   8    7.63    1.65
   2  -3   8    4.01    1.29
  -2   3  -8    8.24    1.86
   2  -3   8    5.42    1.30
  -2   3  -8    5.07    1.53
   2  -3   8    5.91    1.32
  -2   3  -8    7.49    1.73
  -2   3  -8    8.21    1.56
   2  -3   8    5.97    1.30
   2  -3   8    5.07    1.11
   2  -3   8    8.12    1.82
  -2   3  -9    0.69    1.05
   2  -3   9    0.02    0.58
  -2   3  -9    0.38    1.22
  -2   3  -9   -0.40    0.81
  -2   3  -9    0.52    0.82
  -2   3 -10   16.55    2.76
   2  -3  10    9.68    1.91
  -2   3 -10   13.45    2.41
  -2   3 -10   14.17    2.18
  -2   3 -10   12.85    2.55
  -2   3 -11   10.12    2.47
  -2   3 -11    8.22    1.81
  -2   3 -11    7.82    1.98
   2  -3  11    6.30    1.63
  -2   3 -11    4.38    1.76
   2  -3  12  212.11    9.39
  -2   3 -12  210.08   11.37
  -2   3 -12  224.51   11.62
  -2   3 -12  214.86   11.88
  -2   3 -12  207.16    9.20
  -2   3 -12  203.44   10.63
  -2   2  13  227.40   10.72
   2  -2 -13  259.02   10.26
   2  -2 -13  248.56   12.47
   2  -2 -13  246.15    9.76
   2  -2 -13  226.27   11.45
  -2   2  12    1.46    1.04
  -2   2  12    4.73    1.77
   2  -2 -12    2.92    1.22
   2  -2 -12    1.72    1.56
   2  -2 -12    3.71    1.21
   2  -2 -12    1.73    1.52
  -2   2  11  398.56   14.59
  -2   2  11  376.32   13.12
   2  -2 -11  429.34   12.59
   2  -2 -11  420.32   15.08
   2  -2 -11  424.11   12.25
   2  -2 -11  412.01   14.43
  -2   2  10    7.82    1.79
  -2   2  10   10.66    2.23
   2  -2 -10    8.46    1.54
   2  -2 -10   11.00    2.20
   2  -2 -10    9.68    1.64
   2  -2 -10    9.22    2.02
  -2   2   9   46.50    4.21
  -2   2   9   53.24    4.02
   2  -2  -9   50.71    3.43
   2  -2  -9   56.16    4.55
   2  -2  -9   55.64    3.50
   2  -2  -9   47.82    3.97
  -2   2   8 1081.33   23.59
  -2   2   8 1134.23   25.41
   2  -2  -8 1098.92   24.20
   2  -2  -8 1156.63   22.51
   2  -2  -8 1137.98   25.07
   2  -2  -8 1162.34   22.30
  -2   2   7  246.26    8.14
  -2   2   7  256.53    9.34
   2  -2  -7  264.42    7.50
   2  -2  -7  244.93    8.38
   2  -2  -7  241.17    7.35
   2  -2  -7  255.12    7.24
   2  -2  -7  263.01    9.03
  -2   2   6   92.99    3.87
   2  -2  -6   93.60    3.68
   2  -2  -6   90.73    3.72
  -2   2   6   93.65    2.62
  -2   2   6   90.30    2.60
  -2   2   6   89.61    2.59
  -2   2   6   91.25    2.61
  -2   2   6   90.98    2.60
   2  -2  -6   99.74    3.92
   2  -2  -6   95.24    4.48
  -2   2   6   95.55    4.36
  -2   2   6  100.17    5.19
   2  -2  -6   97.75    4.83
  -2   2   5   27.53    2.50
  -2   2   5   29.32    2.14
  -2   2   5   29.14    1.32
   2  -2  -5   28.26    1.34
  -2   2   5   28.02    2.00
   2  -2  -5   30.53    1.83
   2  -2  -5   26.34    1.68
  -2   2   5   27.17    1.28
  -2   2   5   28.10    1.32
  -2   2   5   27.00    1.30
  -2   2   5   28.45    1.32
   2  -2  -5   29.42    1.88
   2  -2  -5   26.77    1.30
   2  -2  -5   28.57    2.16
   2  -2  -5   26.92    1.45
  -2   2   5   26.46    1.80
   2  -2  -5   30.73    2.40
  -2   2   4 1575.60   29.60
  -2   2   4 1531.22   27.53
  -2   2   4 1639.60   25.89
   2  -2  -4 1596.10   25.98
  -2   2   4 1592.50   27.98
   2  -2  -4 1617.11   26.67
   2  -2  -4 1471.30   26.02
  -2   2   4 1621.70   25.89
  -2   2   4 1588.20   25.92
  -2   2   4 1609.45   25.93
  -2   2   4 1599.74   25.92
   2  -2  -4 1549.77   25.72
   2  -2  -4 1608.41   25.95
   2  -2  -4 1569.72   27.66
  -2   2   4 1549.84   27.53
   2  -2  -4 1656.11   28.50
   2  -2  -4 1615.47   26.95
  -2   2   3  672.22   13.12
  -2   2   3  733.00   15.36
   2  -2  -3  726.13   12.75
  -2   2   3  737.14   12.66
  -2   2   3  728.63   14.26
   2  -2  -3  718.99   12.69
  -2   2   3  723.97   12.66
  -2   2   3  721.48   12.70
  -2   2   3  719.49   12.73
   2  -2  -3  722.83   12.96
   2  -2  -3  709.25   12.70
   2  -2  -3  721.94   12.70
   2  -2  -3  701.96   12.09
   2  -2  -3  713.65   13.78
  -2   2   3  731.56   14.12
  -2   2   2  140.45    3.64
  -2   2   2  163.37    5.30
  -2   2   2  152.75    4.03
   2  -2  -2  146.57    4.05
   2  -2  -2  145.50    3.58
  -2   2   2  154.55    4.84
  -2   2   2  147.81    3.79
  -2   2   2  156.55    4.09
  -2   2   2  158.61    4.16
  -2   2   2  154.47    4.14
   2  -2  -2  151.28    3.79
   2  -2  -2  147.17    4.04
   2  -2  -2  147.91    4.03
   2  -2  -2  156.08    3.59
  -2   2   2  163.35    4.92
  -2   2   1  342.25    8.14
  -2   2   1  343.92    7.43
   2  -2  -1  336.82    7.45
   2  -2  -1  316.77    6.42
  -2   2   1  343.07    8.08
  -2   2   1  336.20    6.14
  -2   2   1  342.43    7.47
  -2   2   1  349.63    7.55
  -2   2   1  347.56    7.58
   2  -2  -1  331.27    6.60
  -2   2   1  316.24    6.56
   2  -2  -1  342.37    7.50
   2  -2  -1  350.81    7.50
   2  -2  -1  341.15    6.82
  -2   2   1  339.67    8.06
  -2   2   0  381.09    8.46
   2  -2   0  373.46    8.44
   2  -2   0  405.54    7.53
  -2   2   0  398.96    8.86
  -2   2   0  368.46    6.56
  -2   2   0  393.57    8.61
  -2   2   0  382.99    8.59
  -2   2   0  385.93    8.63
  -2   2   0  365.21    7.91
   2  -2   0  383.13    8.53
   2  -2   0  368.04    8.38
  -2   2   0  375.89    8.37
   2  -2   0  387.61    7.88
   2  -2   1   28.85    1.11
   2  -2   1   28.74    1.92
  -2   2  -1   31.45    2.00
  -2   2  -1   30.28    1.97
   2  -2   1   31.28    1.63
  -2   2  -1   28.73    1.28
  -2   2  -1   29.51    1.59
  -2   2  -1   32.66    2.05
  -2   2  -1   30.79    2.04
  -2   2  -1   31.83    2.04
   2  -2   1   27.17    1.90
   2  -2   1   30.68    1.99
   2  -2   1   31.37    1.72
   2  -2   1   30.12    1.96
  -2   2  -1   29.73    1.83
   2  -2   1   29.07    1.71
   2  -2   2   29.76    1.47
   2  -2   2   34.18    2.26
  -2   2  -2   31.15    2.19
   2  -2   2   35.07    1.93
  -2   2  -2   32.59    2.09
  -2   2  -2   28.22    1.53
   2  -2   2   32.07    1.42
  -2   2  -2   34.38    1.97
  -2   2  -2   31.05    2.21
  -2   2  -2   30.57    2.20
   2  -2   2   33.08    2.24
   2  -2   2   32.16    2.20
   2  -2   2   33.09    1.74
   2  -2   2   30.72    2.16
  -2   2  -2   33.63    2.14
   2  -2   2   31.46    1.92
   2  -2   3   43.75    2.14
   2  -2   3   41.89    2.68
  -2   2  -3   41.04    2.70
   2  -2   3   45.14    2.43
  -2   2  -3   42.78    2.43
   2  -2   3   37.93    1.30
  -2   2  -3   43.10    2.20
  -2   2  -3   41.53    2.44
  -2   2  -3   44.50    2.84
  -2   2  -3   43.35    2.82
   2  -2   3   44.21    2.77
   2  -2   3   43.12    2.73
   2  -2   3   40.10    1.90
  -2   2  -3   43.61    2.46
   2  -2   3   43.01    2.74
  -2   2  -3   42.34    2.64
   2  -2   3   41.22    2.37
   2  -2   4   26.26    1.87
  -2   2  -4   22.45    2.17
   2  -2   4   23.23    2.16
  -2   2  -4   23.69    1.82
  -2   2  -4   24.53    2.04
  -2   2  -4   24.95    1.90
  -2   2  -4   25.16    2.30
  -2   2  -4   22.27    2.16
   2  -2   4   23.99    2.20
   2  -2   4   23.88    2.18
   2  -2   4   24.32    1.38
  -2   2  -4   22.33    1.96
   2  -2   4   26.13    2.29
  -2   2  -4   22.11    2.05
   2  -2   4   22.31    1.84
   2  -2   5  579.34   12.86
   2  -2   5  591.44   14.07
  -2   2  -5  573.40   14.12
  -2   2  -5  569.90   12.38
  -2   2  -5  593.13   12.97
  -2   2  -5  592.68   13.67
  -2   2  -5  609.26   14.48
  -2   2  -5  581.08   14.31
   2  -2   5  571.75   14.05
   2  -2   5  600.13   14.15
   2  -2   5  586.22   14.03
  -2   2  -5  590.19   13.83
   2  -2   5  577.49   11.77
  -2   2  -5  585.92   13.96
   2  -2   5  597.53   13.02
  -2   2  -6   24.11    2.50
   2  -2   6   21.61    2.37
  -2   2  -6   22.53    2.13
  -2   2  -6   25.80    2.46
   2  -2   6   20.76    2.02
  -2   2  -6   25.27    2.58
  -2   2  -6   21.64    2.43
   2  -2   6   25.26    2.53
   2  -2   6   22.33    2.39
  -2   2  -6   23.38    2.43
   2  -2   6   26.27    2.59
   2  -2   6   23.02    1.89
  -2   2  -6   21.41    2.34
   2  -2   6   24.09    2.12
  -2   2  -7  177.40    7.59
   2  -2   7  189.86    7.73
   2  -2   7  183.01    7.51
   2  -2   7  191.79    7.67
   2  -2   7  179.29    6.26
  -2   2  -7  207.11    8.08
  -2   2  -7  189.61    7.01
   2  -2   7  190.79    7.68
  -2   2  -7  190.63    7.80
   2  -2   7  180.72    6.85
  -2   2  -7  196.81    7.68
  -2   2  -7  184.16    7.66
   2  -2   7  194.68    7.72
   2  -2   7  186.16    6.64
  -2   2  -8  788.88   19.70
   2  -2   8  765.98   19.35
   2  -2   8  791.09   19.32
   2  -2   8  778.46   19.26
   2  -2   8  758.92   17.43
  -2   2  -8  817.52   20.05
  -2   2  -8  824.45   18.60
  -2   2  -8  799.40   20.04
   2  -2   8  769.91   19.15
   2  -2   8  758.70   19.10
  -2   2  -8  786.01   19.52
  -2   2  -8  812.12   19.56
   2  -2   8  797.65   17.69
   2  -2   8  822.77   18.61
   2  -2   9  370.85   11.00
   2  -2   9  381.53   12.67
   2  -2   9  398.39   12.75
   2  -2   9  391.30   12.71
   2  -2   9  405.44   12.85
  -2   2  -9  405.78   13.61
   2  -2   9  392.01   12.08
  -2   2  -9  397.44   13.00
  -2   2  -9  387.09   12.00
   2  -2   9  356.03   12.27
  -2   2  -9  417.06   13.68
   2  -2  10   15.80    2.40
  -2   2 -10   13.66    2.56
  -2   2 -10   15.54    2.78
  -2   2 -10   16.93    2.39
  -2   2 -10   19.77    2.87
  -2   2 -10   17.05    2.91
   2  -2  11   66.32    5.02
  -2   2 -11   71.72    5.94
  -2   2 -11   58.28    5.48
  -2   2 -11   65.90    5.50
  -2   2 -11   67.60    4.97
  -2   2 -11   68.38    6.13
   2  -2  12   29.61    3.61
  -2   2 -12   28.96    4.17
  -2   2 -12   34.37    4.42
  -2   2 -12   25.41    4.01
  -2   2 -12   25.15    3.19
  -2   2 -12   30.99    4.05
   2  -1 -14  218.32    9.51
  -2   1  13  140.95    7.93
   2  -1 -13  156.87    7.75
   2  -1 -13  129.76    8.61
   2  -1 -13  135.87    7.08
   2  -1 -13  143.30    9.36
  -2   1  12  140.85    7.58
  -2   1  12  138.19    8.13
   2  -1 -12  139.65    8.42
   2  -1 -12  152.04    7.10
   2  -1 -12  146.28    8.91
  -2   1  11   83.51    5.90
  -2   1  11   85.81    5.50
   2  -1 -11   84.18    6.06
   2  -1 -11   87.43    5.11
   2  -1 -11   86.08    4.95
  -2   1  11   83.90    5.95
   2  -1 -11   85.96    6.35
  -2   1  10  127.47    7.05
  -2   1  10  131.30    6.48
   2  -1 -10  125.43    7.03
   2  -1 -10  137.69    6.13
   2  -1 -10  127.41    6.30
   2  -1 -10  138.40    5.99
   2  -1 -10  131.77    7.49
  -2   1  10  127.03    7.02
  -2   1   9  321.58   11.26
  -2   1   9  328.89   10.32
   2  -1  -9  327.46   11.17
   2  -1  -9  318.17    9.52
   2  -1  -9  301.91    9.74
   2  -1  -9  328.45    9.49
   2  -1  -9  343.32   11.95
  -2   1   9  324.36   11.24
  -2   1   8  172.58    7.57
  -2   1   8  180.42    6.84
   2  -1  -8  191.47    7.63
   2  -1  -8  185.44    6.40
   2  -1  -8  178.68    6.55
   2  -1  -8  175.43    6.13
  -2   1   8  177.03    7.56
   2  -1  -8  189.61    7.95
  -2   1   7  273.10    9.24
   2  -1  -7  282.08    9.36
   2  -1  -7  258.78    6.41
   2  -1  -7  287.16    8.99
  -2   1   7  274.83    8.29
  -2   1   7  272.22    9.26
   2  -1  -7  269.04    7.78
   2  -1  -7  281.27    7.59
   2  -1  -7  267.79    7.62
   2  -1  -6  264.88    6.92
   2  -1  -6  229.69    6.02
  -2   1   6  257.53    8.41
  -2   1   6  243.97    7.20
   2  -1  -6  252.21    7.78
  -2   1   6  248.21    7.67
   2  -1  -6  245.92    6.73
   2  -1  -6  251.01    6.61
  -2   1   6  225.57    6.31
   2  -1  -6  258.30    8.26
  -2   1   6  252.84    8.32
  -2   1   6  228.47    5.76
  -2   1   5  710.16   15.33
  -2   1   5  693.22   13.50
   2  -1  -5  619.39   10.83
  -2   1   5  647.90   10.83
   2  -1  -5  693.01   12.76
  -2   1   5  699.52   13.25
   2  -1  -5  687.23   12.76
  -2   1   5  634.42   10.83
  -2   1   5  638.05   10.86
  -2   1   5  635.88   10.87
   2  -1  -5  692.62   13.01
   2  -1  -5  621.95   11.80
   2  -1  -5  621.41   10.83
   2  -1  -5  626.79   10.82
   2  -1  -5  689.47   14.09
  -2   1   5  671.72   14.18
   2  -1  -5  609.69   11.10
   2  -1  -5  721.77   14.86
  -2   1   5  696.82   12.72
  -2   1   5  717.86   15.28
  -2   1   4  264.83    6.40
  -2   1   4  279.11    7.98
   2  -1  -4  251.18    5.11
  -2   1   4  266.57    5.12
  -2   1   4  268.49    6.77
   2  -1  -4  275.81    5.95
   2  -1  -4  265.90    5.82
  -2   1   4  259.48    5.12
  -2   1   4  256.22    5.15
  -2   1   4  260.15    5.16
   2  -1  -4  251.09    5.10
   2  -1  -4  277.42    6.24
   2  -1  -4  250.90    5.12
   2  -1  -4  253.77    5.09
   2  -1  -4  266.24    6.77
  -2   1   4  269.16    7.20
   2  -1  -4  255.71    4.80
  -2   1   4  268.74    6.56
   2  -1  -4  270.92    7.25
  -2   1   3  308.18    6.06
   2  -1  -3  301.55    6.06
   2  -1  -3  306.91    6.11
  -2   1   3  313.32    7.45
  -2   1   3  292.75    6.32
  -2   1   3  299.99    8.06
  -2   1   3  306.50    6.08
  -2   1   3  305.85    6.10
  -2   1   3  304.92    6.11
   2  -1  -3  306.90    6.45
   2  -1  -3  293.58    6.02
  -2   1   3  298.80    7.47
   2  -1  -3  292.06    6.67
   2  -1  -3  298.32    6.04
   2  -1  -3  302.84    5.43
  -2   1   3  319.81    7.40
   2  -1  -3  302.67    7.18
  -2   1   2 1504.77   24.60
   2  -1  -2 1491.46   24.61
   2  -1  -2 1465.26   23.78
  -2   1   2 1550.95   25.93
  -2   1   2 1506.65   24.66
  -2   1   2 1504.57   24.73
  -2   1   2 1504.84   24.68
   2  -1  -2 1535.71   24.23
   2  -1  -2 1514.56   23.95
  -2   1   2 1511.32   25.45
   2  -1  -2 1509.05   24.61
   2  -1  -2 1438.38   23.87
   2  -1  -2 1490.78   24.55
  -2   1   2 1495.52   25.81
   2  -1  -2 1462.84   24.60
  -2   1   2 1413.90   23.55
  -2   1   2 1519.51   26.35
   2  -1  -1 5530.34   87.34
  -2   1   1 5601.96   87.38
  -2   1   1 5570.85   87.42
  -2   1   1 5602.10   87.45
   2  -1  -1 5501.64   87.38
   2  -1  -1 5493.57   87.35
   2  -1  -1 5508.77   87.33
  -2   1   1 5755.16   87.95
  -2   1   1 5799.37   88.19
   2  -1   0 2505.36   40.04
  -2   1   0 2448.01   39.64
   2  -1   0 2433.62   40.34
  -2   1   0 2438.73   40.37
   2  -1   0 2583.04   39.01
  -2   1   0 2483.00   40.63
   2  -1   0 2397.97   39.56
  -2   1   0 2479.95   40.48
  -2   1   0 2482.30   40.52
   2  -1   0 2466.89   40.44
   2  -1   0 2445.64   40.37
   2  -1   0 2451.17   39.88
  -2   1   0 2424.88   38.95
   2  -1   0 2460.48   40.38
  -2   1   0 2453.80   39.79
  -2   1   0 2385.09   40.54
   2  -1   1  650.77   12.70
   2  -1   1  627.48   11.33
  -2   1  -1  653.45   11.33
   2  -1   1  653.08   13.00
  -2   1  -1  650.48   13.04
  -2   1  -1  649.24   12.83
   2  -1   1  673.71   11.92
   2  -1   1  635.35   11.52
  -2   1  -1  653.32   13.14
  -2   1  -1  648.87   13.16
   2  -1   1  637.65   12.98
   2  -1   1  652.92   13.01
   2  -1   1  659.23   12.10
   2  -1   1  650.15   12.98
  -2   1  -1  620.24   10.70
  -2   1  -1  652.22   11.53
  -2   1  -1  613.38   11.50
  -2   1  -1  645.12   12.66
  -2   1  -1  696.02   13.03
   2  -1   2   10.03    1.17
  -2   1  -2    8.96    0.54
   2  -1   2    8.61    0.89
   2  -1   2    6.79    1.05
  -2   1  -2   10.37    1.26
   2  -1   2    7.19    0.89
  -2   1  -2    6.98    0.91
   2  -1   2    7.94    0.64
  -2   1  -2    8.46    1.16
  -2   1  -2    9.76    1.27
   2  -1   2    7.33    1.09
   2  -1   2    7.81    0.81
   2  -1   2    7.78    1.11
  -2   1  -2    7.30    0.87
   2  -1   2    6.89    1.02
  -2   1  -2    8.66    1.10
  -2   1  -2    6.08    0.91
  -2   1  -2    7.48    0.98
   2  -1   3  695.17   14.12
   2  -1   3  689.38   13.47
   2  -1   3  659.32   14.28
  -2   1  -3  673.77   14.46
  -2   1  -3  644.22   13.25
  -2   1  -3  705.67   13.87
  -2   1  -3  656.62   14.45
  -2   1  -3  660.97   14.53
   2  -1   3  676.65   14.41
   2  -1   3  676.14   14.36
   2  -1   3  646.67   12.24
   2  -1   3  665.50   14.33
  -2   1  -3  668.24   13.66
  -2   1  -3  676.62   14.23
  -2   1  -3  656.57   13.45
   2  -1   4   30.47    2.27
   2  -1   4   30.14    2.16
   2  -1   4   32.11    2.46
  -2   1  -4   30.20    2.44
  -2   1  -4   29.41    1.91
  -2   1  -4   27.70    2.15
  -2   1  -4   30.56    2.49
   2  -1   4   32.78    2.51
   2  -1   4   28.91    2.34
   2  -1   4   32.94    2.50
   2  -1   4   29.81    1.50
  -2   1  -4   29.73    2.28
   2  -1   4   29.76    2.37
   2  -1   4   29.40    1.53
  -2   1  -4   31.01    2.43
  -2   1  -4   30.59    2.06
   2  -1   5   15.20    1.72
   2  -1   5   14.51    1.65
   2  -1   5   14.44    1.81
  -2   1  -5   11.61    1.22
  -2   1  -5   14.00    1.70
  -2   1  -5   10.82    1.62
  -2   1  -5   13.32    1.76
   2  -1   5   13.90    1.78
   2  -1   5   14.09    1.78
   2  -1   5   12.93    0.94
   2  -1   5   10.62    1.56
   2  -1   5   13.76    1.77
  -2   1  -5   12.55    1.64
   2  -1   5   13.19    1.18
  -2   1  -5   14.81    1.78
  -2   1  -5   12.25    1.37
   2  -1   6  646.97   14.69
   2  -1   6  607.85   15.07
  -2   1  -6  620.54   14.86
   2  -1   6  654.30   14.90
  -2   1  -6  629.29   15.44
   2  -1   6  631.02   15.33
   2  -1   6  646.37   15.33
   2  -1   6  638.50   15.28
   2  -1   6  581.71   11.04
   2  -1   6  634.01   15.24
  -2   1  -6  615.93   15.20
   2  -1   6  624.95   12.94
  -2   1  -6  638.41   15.36
  -2   1  -6  610.94   13.48
   2  -1   7    1.02    0.71
   2  -1   7    0.32    0.67
  -2   1  -7    1.84    0.90
   2  -1   7    1.06    0.83
  -2   1  -7    0.61    0.75
   2  -1   7    0.11    0.64
   2  -1   7    1.89    0.89
   2  -1   7    0.04    0.60
  -2   1  -7    1.20    0.94
   2  -1   7    1.47    0.92
   2  -1   7    1.25    0.58
  -2   1  -7    1.19    0.85
  -2   1  -7    1.20    0.84
   2  -1   8  172.58    6.99
   2  -1   8  180.44    7.60
  -2   1  -8  180.42    7.73
   2  -1   8  183.88    7.60
  -2   1  -8  184.27    7.82
   2  -1   8  178.70    7.63
   2  -1   8  176.37    7.52
   2  -1   8  166.85    7.29
   2  -1   8  180.61    7.55
  -2   1  -8  192.25    8.28
  -2   1  -8  185.09    8.05
  -2   1  -8  179.14    8.20
   2  -1   9    0.82    0.83
   2  -1   9    0.17    0.85
  -2   1  -9   -1.00    0.97
   2  -1   9    1.35    0.97
   2  -1   9    0.06    0.70
   2  -1   9    0.12    0.68
  -2   1  -9   -0.04    0.81
   2  -1   9   -0.90    0.87
   2  -1   9   -1.99    1.02
  -2   1  -9    0.02    0.92
  -2   1  -9    0.75    0.87
  -2   1  -9   -1.57    1.11
   2  -1  10   16.93    2.62
  -2   1 -10   24.67    3.47
  -2   1 -10   25.34    3.21
  -2   1 -10   25.11    3.37
  -2   1 -10   21.70    3.07
   2  -1  11  114.34    6.87
  -2   1 -11  104.28    7.50
  -2   1 -11  113.02    7.16
  -2   1 -11  104.51    7.20
  -2   1 -11  119.14    7.62
   2  -1  12   23.96    3.37
  -2   1 -12   25.67    4.03
  -2   1 -12   21.89    3.22
  -2   1 -12   25.38    3.71
  -2   1 -12   20.82    3.49
  -2   1 -12   29.50    4.14
  -2   1 -13  144.15    9.44
   2   0 -13    8.69    2.38
   2   0 -13   11.23    2.79
   2   0 -13    8.11    2.06
  -2   0  13   10.05    2.22
  -2   0  12    3.92    1.52
  -2   0  12    0.82    0.90
   2   0 -12    3.07    1.57
   2   0 -12    1.55    1.11
   2   0 -12    0.80    0.99
   2   0 -12    1.15    1.01
   2   0 -12    1.66    1.01
  -2   0  12    1.58    1.09
  -2   0  11   95.23    6.10
  -2   0  11  100.45    5.70
   2   0 -11  107.13    6.91
   2   0 -11   96.48    6.77
  -2   0  11   95.30    6.47
   2   0 -11  102.58    5.98
   2   0 -11  106.63    5.53
   2   0 -11   94.11    5.50
  -2   0  10  116.64    6.49
  -2   0  10  108.32    5.62
   2   0 -10  111.07    6.56
  -2   0  10  104.69    6.45
   2   0 -10  121.81    7.16
   2   0 -10  110.67    5.81
   2   0 -10  107.70    5.25
   2   0 -10  102.12    5.43
  -2   0   9    1.61    1.06
  -2   0   9    2.89    1.04
   2   0  -9    1.48    0.97
   2   0  -9    2.88    1.21
   2   0  -9    3.60    1.13
   2   0  -9    2.70    0.93
  -2   0   9    4.49    1.43
   2   0  -8  111.97    4.76
   2   0  -8  108.05    3.85
   2   0  -8  102.05    5.45
  -2   0   8  115.36    5.47
   2   0  -8  114.95    6.09
  -2   0   8  115.28    5.99
   2   0  -8  122.04    5.21
   2   0  -8  117.35    4.78
  -2   0   8  109.20    5.63
  -2   0   8  117.54    5.12
   2   0  -7   96.12    3.94
   2   0  -7   96.82    3.50
  -2   0   7  103.39    4.86
   2   0  -7  100.67    4.97
   2   0  -7   97.12    5.18
  -2   0   7  110.39    5.48
  -2   0   7   90.84    3.01
   2   0  -7   97.35    4.24
   2   0  -7   95.08    3.99
  -2   0   7  105.38    5.17
  -2   0   7  102.58    4.42
   2   0  -6   79.36    3.11
   2   0  -6   75.25    2.98
  -2   0   6   80.53    4.02
   2   0  -6   76.85    3.94
  -2   0   6   75.96    2.78
  -2   0   6   80.49    4.37
   2   0  -6   82.23    4.35
   2   0  -6   79.51    3.42
   2   0  -6   76.07    3.22
  -2   0   6   77.84    2.98
  -2   0   6   77.34    4.17
  -2   0   6   78.22    3.51
  -2   0   5    0.95    0.49
  -2   0   5    0.20    0.48
   2   0  -5    0.48    0.36
   2   0  -5    1.23    0.44
  -2   0   5   -0.78    0.56
   2   0  -5    1.25    0.36
   2   0  -5    0.86    0.38
   2   0  -5    0.82    0.36
  -2   0   5    0.41    0.50
   2   0  -5    0.21    0.36
  -2   0   5    0.48    0.28
  -2   0   5    0.68    0.35
  -2   0   4   66.00    3.43
  -2   0   4   60.16    2.57
   2   0  -4   62.68    3.08
   2   0  -4   57.72    2.27
   2   0  -4   62.42    2.41
   2   0  -4   57.27    2.51
  -2   0   4   62.15    3.03
  -2   0   4   58.27    3.15
  -2   0   4   62.84    2.46
  -2   0   4   63.83    2.76
   2   0  -4   62.10    2.21
   2   0  -3  885.33   13.99
  -2   0   3  911.79   17.14
  -2   0   3  914.42   14.94
   2   0  -3  840.50   14.34
  -2   0   3  918.63   16.43
   2   0  -3  891.44   14.55
   2   0  -3  878.80   14.52
  -2   0   3  858.83   14.42
   2   0  -3  814.13   14.37
   2   0  -3  840.09   14.34
   2   0  -3  837.34   14.33
   2   0  -3  902.34   15.91
   2   0  -3  827.75   14.33
  -2   0   3  932.10   16.60
   2   0  -3  955.01   15.15
  -2   0   3  936.28   16.30
   2   0  -3  900.76   16.22
  -2   0   3  904.16   17.25
   2   0  -2   19.41    1.09
  -2   0   2   20.85    1.55
  -2   0   2   19.81    0.80
   2   0  -2   20.45    1.17
  -2   0   2   25.24    1.30
   2   0  -2   19.49    0.76
  -2   0   2   18.91    1.47
   2   0  -2   19.68    1.36
  -2   0   2   26.72    1.34
   2   0  -2   26.35    1.33
   2   0  -2   24.20    1.25
   2   0  -2   21.47    1.18
   2   0  -2   20.80    1.37
  -2   0   2   21.60    1.45
   2   0  -2   19.18    1.15
   2   0  -2   19.39    0.95
   2   0  -2   19.81    1.15
  -2   0   2   19.57    1.57
  -2   0   2   18.53    1.41
   2   0   1   59.28    2.81
   2   0   1   55.89    2.17
   2   0   1   59.95    2.31
  -2   0  -1   58.34    1.53
   2   0   1   61.00    2.82
  -2   0  -1   58.82    2.63
   2   0   1   60.39    2.03
  -2   0  -1   62.57    2.90
   2   0   1   60.80    2.86
   2   0   1   59.92    2.80
   2   0   1   56.46    2.73
   2   0   1   59.63    2.28
   2   0   1   58.85    2.78
  -2   0  -1   58.67    2.62
  -2   0  -1   57.76    1.95
  -2   0  -1   64.13    2.72
   2   0   2 1486.44   26.28
   2   0   2 1420.90   23.75
   2   0   2 1487.05   26.21
  -2   0  -2 1468.45   25.37
  -2   0  -2 1476.67   26.36
   2   0   2 1492.57   26.35
   2   0   2 1480.17   26.18
   2   0   2 1479.25   26.18
   2   0   2 1454.83   24.43
  -2   0  -2 1434.85   25.18
   2   0   2 1467.22   26.16
   2   0   2 1471.40   25.35
  -2   0  -2 1477.61   25.95
  -2   0  -2 1456.22   25.36
  -2   0  -2 1458.03   24.93
   2   0   3    0.97    0.20
   2   0   3    0.65    0.54
   2   0   3    1.13    0.66
   2   0   3    1.24    0.54
  -2   0  -3    0.70    0.61
   2   0   3    0.78    0.52
   2   0   3    0.23    0.47
   2   0   3    1.21    0.37
   2   0   3    1.21    0.63
  -2   0  -3   -0.11    0.41
   2   0   3    0.72    0.58
  -2   0  -3    0.82    0.50
  -2   0  -3    0.80    0.42
  -2   0  -3    1.28    0.52
  -2   0  -3   -0.17    0.34
   2   0   4   17.16    1.80
   2   0   4   16.36    1.71
   2   0   4   18.98    1.92
  -2   0  -4   15.22    1.31
  -2   0  -4   20.02    1.99
   2   0   4   18.84    1.91
   2   0   4   17.76    1.84
   2   0   4   18.25    1.85
   2   0   4   18.45    1.18
   2   0   4   20.43    2.01
  -2   0  -4   17.07    1.75
   2   0   4   16.16    1.01
  -2   0  -4   17.50    1.80
  -2   0  -4   17.80    1.48
  -2   0  -4   18.96    1.82
   2   0   5    3.53    0.98
   2   0   5    2.77    0.87
  -2   0  -5    4.02    1.02
   2   0   5    4.14    1.01
  -2   0  -5    2.85    0.96
   2   0   5    2.06    0.90
   2   0   5    3.05    0.91
   2   0   5    3.71    0.57
   2   0   5    2.41    0.86
  -2   0  -5    2.04    0.78
   2   0   5    3.11    0.92
   2   0   5    4.12    0.62
  -2   0  -5    2.30    0.88
  -2   0  -5    2.90    0.60
  -2   0  -5    3.08    0.70
   2   0   6   23.31    2.34
   2   0   6   19.79    2.25
  -2   0  -6   20.58    2.19
   2   0   6   24.38    2.39
  -2   0  -6   17.53    2.17
   2   0   6   21.98    2.31
   2   0   6   20.02    2.20
   2   0   6   20.39    2.18
   2   0   6   17.71    2.08
   2   0   6   20.31    1.27
  -2   0  -6   20.92    2.30
  -2   0  -6   18.83    2.19
  -2   0  -6   21.24    2.38
   2   0   7  174.88    7.15
   2   0   7  195.91    7.48
  -2   0  -7  204.72    7.71
   2   0   7  185.68    7.54
  -2   0  -7  196.18    7.64
   2   0   7  192.02    7.45
   2   0   7  189.13    7.32
   2   0   7  190.35    7.35
   2   0   7  199.89    7.54
  -2   0  -7  195.36    7.81
  -2   0  -7  190.58    7.70
  -2   0  -7  173.51    7.59
   2   0   8  187.48    7.66
   2   0   8  187.62    7.58
  -2   0  -8  199.22    8.12
   2   0   8  194.18    8.06
  -2   0  -8  186.40    7.75
   2   0   8  187.18    7.69
   2   0   8  192.24    7.74
   2   0   8  189.36    7.61
   2   0   8  179.19    7.45
   2   0   8  179.76    7.41
  -2   0  -8  201.54    8.49
  -2   0  -8  208.77    8.54
  -2   0  -8  199.91    8.62
   2   0   9    4.67    1.45
  -2   0  -9    7.38    1.98
   2   0   9    5.86    1.45
   2   0   9    8.12    1.63
   2   0   9    4.00    1.26
   2   0   9    6.87    1.48
  -2   0  -9    6.04    1.75
   2   0   9    6.36    1.48
  -2   0  -9    8.57    1.91
  -2   0  -9    4.80    1.50
   2   0   9    6.05    1.45
   2   0   9    6.66    1.58
  -2   0 -10  140.14    7.89
   2   0  10  139.51    7.47
  -2   0 -10  137.02    8.03
  -2   0 -10  125.43    7.19
  -2   0 -10  147.28    7.96
  -2   0 -11   26.57    3.82
   2   0  11   27.74    3.54
  -2   0 -11   22.69    3.37
  -2   0 -11   23.52    3.40
  -2   0 -12    0.54    1.10
   2   0  12    4.81    1.85
  -2   0 -12    3.74    1.89
  -2   0 -12   -0.16    1.13
  -2   0 -13    2.44    1.67
   2   1 -14   65.18    6.01
  -2  -1  13   63.00    5.89
   2   1 -13   65.92    6.48
   2   1 -13   68.98    5.71
   2   1 -13   58.69    4.56
  -2  -1  13   67.25    4.95
   2   1 -13   66.93    6.27
  -2  -1  12   46.10    4.83
   2   1 -12   51.39    5.36
   2   1 -12   52.67    4.13
   2   1 -12   49.26    4.51
  -2  -1  12   50.42    4.08
  -2  -1  12   42.46    4.07
   2   1 -12   42.22    4.65
  -2  -1  11   34.27    3.93
   2   1 -11   32.85    4.01
   2   1 -11   30.70    2.96
   2   1 -11   38.70    3.68
  -2  -1  11   36.29    3.28
  -2  -1  11   34.02    3.52
   2   1 -11   30.59    3.74
  -2  -1  10   31.63    3.20
   2   1 -10   37.44    3.79
  -2  -1  10   36.24    3.05
  -2  -1  10   31.38    3.22
   2   1 -10   36.91    3.99
  -2  -1  10   34.03    3.68
   2   1 -10   36.46    3.33
   2   1 -10   33.66    2.88
   2   1 -10   32.78    3.04
   2   1  -9  278.36    8.87
   2   1  -9  267.53   10.04
  -2  -1   9  272.56    9.52
   2   1  -9  267.54    7.33
  -2  -1   9  271.12   10.37
   2   1  -9  278.21   10.68
   2   1  -9  280.95    9.19
   2   1  -9  271.04    8.44
  -2  -1   9  289.68    8.78
  -2  -1   9  264.91    9.41
   2   1  -8   48.75    3.70
  -2  -1   8   55.20    3.69
   2   1  -8   44.49    2.89
   2   1  -8   47.27    2.52
   2   1  -8   41.89    2.71
   2   1  -8   44.96    2.87
   2   1  -8   46.44    3.15
  -2  -1   8   39.54    3.20
  -2  -1   8   47.09    3.03
   2   1  -8   41.92    2.88
  -2  -1   8   43.03    3.67
  -2  -1   7  325.11   10.25
   2   1  -7  319.22    8.26
   2   1  -7  313.85    7.60
   2   1  -7  299.30    8.46
   2   1  -7  326.08    9.77
  -2  -1   7  308.77    9.32
  -2  -1   7  295.34    6.94
   2   1  -7  306.22    8.14
   2   1  -7  319.32    8.63
   2   1  -7  306.68    8.09
  -2  -1   7  322.82    9.56
  -2  -1   7  331.04    8.50
  -2  -1   6   15.38    1.76
  -2  -1   6   16.64    1.49
  -2  -1   6   15.13    1.89
   2   1  -6   16.95    1.43
   2   1  -6   15.25    1.28
  -2  -1   6   14.08    1.73
  -2  -1   6   16.36    1.24
   2   1  -6   19.13    1.64
   2   1  -6   15.39    1.46
   2   1  -6   14.65    1.33
  -2  -1   6   14.47    1.15
   2   1  -6   14.96    1.34
   2   1  -6   15.53    1.59
  -2  -1   5  123.98    4.84
  -2  -1   5  116.41    3.82
  -2  -1   5  118.07    5.08
   2   1  -5  113.07    3.68
  -2  -1   5  115.08    4.61
  -2  -1   5  115.75    3.67
   2   1  -5  123.34    4.15
   2   1  -5  112.35    3.58
  -2  -1   5  120.35    3.81
   2   1  -5  123.41    4.47
   2   1  -5  114.05    3.82
  -2  -1   4  307.03    7.98
  -2  -1   4  307.21    6.61
  -2  -1   4  309.56    7.05
  -2  -1   4  298.23    8.34
   2   1  -4  296.54    6.81
  -2  -1   4  321.91    7.90
   2   1  -4  302.11    7.18
   2   1  -4  303.82    6.26
   2   1  -4  301.94    7.63
  -2  -1   4  303.77    7.15
   2   1  -4  291.49    6.15
   2   1  -3   56.99    2.66
  -2  -1   3   50.96    1.85
  -2  -1   3   56.62    2.74
  -2  -1   3   59.20    1.92
   2   1  -3   54.72    1.49
  -2  -1   3   60.16    2.61
   2   1  -3   54.04    1.51
   2   1  -3   61.86    2.52
   2   1  -3   59.37    1.66
   2   1  -3   52.45    1.52
   2   1  -3   51.83    1.49
   2   1  -3   54.42    1.49
   2   1  -3   54.37    1.48
   2   1  -3   53.54    1.47
   2   1  -3   59.34    2.35
  -2  -1   3   54.32    1.51
  -2  -1   3   55.41    2.59
  -2  -1   3   59.97    3.01
   2   1  -3   53.60    1.83
  -2  -1   3   57.66    2.48
   2   1  -2  834.97   15.62
  -2  -1   2  815.95   14.83
   2   1  -2  820.63   14.34
  -2  -1   2  866.91   15.33
  -2  -1   2  875.67   15.77
  -2  -1   2  868.75   15.62
   2   1  -2  831.33   14.45
   2   1  -2  811.44   14.36
   2   1  -2  843.03   14.37
   2   1  -2  829.12   14.35
   2   1  -2  829.54   14.36
   2   1  -2  854.80   15.07
   2   1  -2  845.76   15.09
   2   1  -2  822.33   13.44
   2   1  -2  843.25   13.57
  -2  -1   2  860.81   16.13
  -2  -1   2  868.56   15.58
  -2  -1   1 3194.54   50.62
   2   1  -1 3139.64   50.50
   2   1  -1 3061.75   50.33
   2   1  -1 3104.00   50.26
   2   1  -1 3125.32   50.19
   2   1  -1 3152.86   50.20
   2   1  -1 3111.78   50.18
   2   1  -1 3129.68   50.18
   2   1  -1 3132.18   49.96
   2   1  -1 3170.38   49.09
   2   1  -1 3090.55   50.18
  -2  -1   1 3268.41   49.97
  -2  -1   1 3230.80   50.98
  -2  -1   1 3155.45   50.72
  -2  -1   1 3140.74   50.76
   2   1   0 1922.54   31.49
  -2  -1   0 1954.98   32.52
   2   1   0 1919.60   32.31
   2   1   0 1889.45   32.21
   2   1   0 1902.22   32.12
   2   1   0 1908.53   32.14
   2   1   0 1881.29   31.43
   2   1   0 1911.39   32.13
   2   1   0 1909.41   31.33
   2   1   0 1893.61   31.07
   2   1   0 1899.39   32.15
  -2  -1   0 1924.77   32.27
  -2  -1   0 2014.55   30.88
  -2  -1   0 1991.39   31.80
  -2  -1   0 1860.21   31.29
  -2  -1   0 1940.80   32.18
  -2  -1  -1 1459.56   25.37
   2   1   1 1404.42   24.97
  -2  -1  -1 1431.46   24.60
   2   1   1 1407.17   25.10
   2   1   1 1414.17   25.07
   2   1   1 1401.16   24.95
   2   1   1 1388.03   24.91
   2   1   1 1426.39   24.99
   2   1   1 1435.96   23.79
   2   1   1 1370.30   23.42
  -2  -1  -1 1407.77   24.71
  -2  -1  -1 1431.69   23.32
  -2  -1  -1 1435.73   24.51
  -2  -1  -2  481.48   11.22
   2   1   2  538.79   11.04
   2   1   2  502.64   11.05
  -2  -1  -2  492.33   10.27
   2   1   2  480.78    8.85
   2   1   2  489.05   11.08
   2   1   2  488.43   11.03
   2   1   2  486.60   10.94
   2   1   2  491.78   10.97
   2   1   2  497.60   11.01
   2   1   2  501.30    9.61
  -2  -1  -2  483.21   10.85
  -2  -1  -2  492.21   10.10
  -2  -1  -2  486.84   10.18
  -2  -1  -3    9.64    1.02
  -2  -1  -3    7.26    1.03
   2   1   3    7.62    1.16
   2   1   3    7.57    1.18
   2   1   3    8.44    1.25
   2   1   3    8.81    0.84
   2   1   3    8.82    1.26
  -2  -1  -3    8.18    1.15
   2   1   3    7.52    1.18
   2   1   3   10.21    1.33
  -2  -1  -3    8.35    1.30
  -2  -1  -3    8.83    1.00
  -2  -1  -3    9.11    1.27
   2   1   3    8.49    1.23
  -2  -1  -4  431.44   11.04
   2   1   4  428.47   10.62
  -2  -1  -4  408.91    8.85
   2   1   4  436.49   10.96
   2   1   4  434.09   10.81
   2   1   4  430.01   10.73
   2   1   4  418.94   10.53
   2   1   4  412.89   10.47
   2   1   4  428.76   10.60
   2   1   4  426.99    8.47
  -2  -1  -4  432.51   10.52
  -2  -1  -4  423.81   10.73
  -2  -1  -4  399.71   10.31
  -2  -1  -4  405.66    8.89
  -2  -1  -5  421.61   11.67
   2   1   5  429.73   11.15
  -2  -1  -5  413.29    8.81
   2   1   5  445.36   11.44
   2   1   5  448.52   11.36
   2   1   5  430.65   11.10
   2   1   5  434.28   11.11
   2   1   5  463.71    8.84
   2   1   5  423.02   11.09
  -2  -1  -5  440.88   11.36
   2   1   5  441.08   11.71
   2   1   5  375.99    8.72
  -2  -1  -5  435.40   11.41
  -2  -1  -5  434.32   11.38
  -2  -1  -5  390.55    8.93
  -2  -1  -6  150.45    6.42
   2   1   6  136.58    5.94
   2   1   6  143.41    6.00
   2   1   6  144.15    5.92
   2   1   6  148.31    6.00
   2   1   6  151.17    4.18
   2   1   6  141.45    5.87
  -2  -1  -6  139.95    6.14
   2   1   6  133.65    5.76
   2   1   6  135.24    6.23
  -2  -1  -6  141.30    6.19
  -2  -1  -6  143.73    6.35
   2   1   7  314.38   10.43
   2   1   7  325.07   10.18
   2   1   7  347.02   10.32
   2   1   7  314.03    9.84
   2   1   7  337.39   10.10
   2   1   7  331.25   10.06
   2   1   7  316.99    7.32
  -2  -1  -7  325.64   10.60
   2   1   7  332.82   10.10
   2   1   7  340.01   10.96
  -2  -1  -7  335.19   10.70
  -2  -1  -7  320.95   10.76
   2   1   8  179.27    7.81
   2   1   8  175.56    7.34
   2   1   8  186.99    7.45
   2   1   8  180.95    7.25
   2   1   8  182.69    7.28
   2   1   8  177.24    7.20
  -2  -1  -8  182.12    8.04
   2   1   8  173.49    7.13
   2   1   8  189.41    8.23
  -2  -1  -8  182.44    7.98
  -2  -1  -8  181.43    8.16
   2   1   9  243.77    9.73
   2   1   9  270.58   10.52
   2   1   9  243.64    9.01
   2   1   9  233.44    8.76
   2   1   9  247.94    8.98
   2   1   9  241.47    8.90
  -2  -1  -9  263.84   10.48
   2   1   9  237.34    8.85
   2   1   9  248.61    9.19
  -2  -1  -9  250.85   10.09
  -2  -1  -9  263.34   10.64
  -2  -1 -10   -0.28    1.01
  -2  -1 -10    1.49    1.14
   2   1  10    3.02    1.45
  -2  -1 -10    1.56    1.14
  -2  -1 -11  101.50    7.20
  -2  -1 -11   98.27    6.94
   2   1  11  110.87    7.27
  -2  -1 -11  101.99    6.93
  -2  -1 -12  383.45   15.54
  -2  -1 -12  365.28   14.87
   2   1  12  372.90   14.62
  -2  -1 -12  375.41   14.70
  -2  -2  13   12.18    2.23
   2   2 -13   10.54    2.70
   2   2 -13   13.86    2.71
   2   2 -13   13.09    2.10
   2   2 -13   12.37    2.91
  -2  -2  13   13.26    2.86
   2   2 -12   46.12    4.92
  -2  -2  12   45.40    4.87
   2   2 -12   51.86    5.46
   2   2 -12   46.86    3.69
   2   2 -12   51.55    4.65
  -2  -2  12   45.50    3.72
  -2  -2  11    4.49    1.73
   2   2 -11    3.87    1.37
   2   2 -11    5.88    1.15
   2   2 -11    3.68    1.55
   2   2 -11    1.44    1.15
   2   2 -11    1.93    0.85
   2   2 -11    3.32    1.48
  -2  -2  11    4.25    1.38
  -2  -2  11    3.47    1.16
  -2  -2  10  461.75   14.08
   2   2 -10  532.05   16.06
   2   2 -10  478.99   11.80
   2   2 -10  523.74   14.52
   2   2 -10  507.91   12.75
   2   2 -10  479.08   13.85
  -2  -2  10  508.51   15.95
  -2  -2  10  529.95   13.15
  -2  -2  10  507.35   14.11
   2   2  -9  412.81   13.16
  -2  -2   9  389.22   12.05
   2   2  -9  411.86   10.15
   2   2  -9  404.81   10.55
   2   2  -9  419.86   11.94
   2   2  -9  409.32   11.58
  -2  -2   9  419.41   13.60
  -2  -2   9  418.46   11.93
  -2  -2   9  434.25   11.02
  -2  -2   8  165.71    6.88
   2   2  -8  177.56    5.89
   2   2  -8  178.37    5.67
   2   2  -8  168.67    5.67
   2   2  -8  186.80    6.76
  -2  -2   8  181.28    6.08
  -2  -2   8  173.22    6.80
   2   2  -8  173.59    6.32
  -2  -2   8  181.40    7.89
  -2  -2   7  135.25    6.32
   2   2  -7  153.83    5.32
   2   2  -7  142.94    4.75
   2   2  -7  145.19    5.09
  -2  -2   7  147.54    6.07
  -2  -2   7  132.99    4.29
   2   2  -7  130.11    4.63
   2   2  -7  143.69    4.72
   2   2  -7  142.55    5.32
  -2  -2   7  138.03    5.66
  -2  -2   7  139.62    4.87
  -2  -2   6  288.91    8.26
  -2  -2   6  278.35    7.01
  -2  -2   6  277.31    6.71
  -2  -2   6  277.18    9.03
   2   2  -6  294.31    7.33
   2   2  -6  259.58    6.25
  -2  -2   6  279.86    8.41
   2   2  -6  285.44    6.76
   2   2  -6  274.74    7.04
   2   2  -6  286.92    7.56
   2   2  -6  288.10    7.13
  -2  -2   6  265.69    6.42
   2   2  -5    0.19    0.46
   2   2  -5    0.28    0.48
  -2  -2   5    0.20    0.17
  -2  -2   5    0.27    0.34
  -2  -2   5    0.26    0.18
  -2  -2   5    0.03    0.42
   2   2  -5   -0.42    0.35
   2   2  -5    0.33    0.29
   2   2  -5    0.52    0.20
   2   2  -5    0.99    0.28
   2   2  -5    1.45    0.29
   2   2  -5    1.24    0.29
   2   2  -5    0.17    0.23
  -2  -2   5    0.32    0.18
  -2  -2   5    0.28    0.19
  -2  -2   5    0.73    0.73
  -2  -2   5    0.43    0.35
  -2  -2   5    0.47    0.29
   2   2  -4   26.00    1.67
   2   2  -4   26.73    1.82
  -2  -2   4   22.14    1.27
  -2  -2   4   23.21    1.33
  -2  -2   4   24.66    1.05
  -2  -2   4   26.39    1.94
  -2  -2   4   27.36    1.69
   2   2  -4   26.08    1.62
   2   2  -4   25.71    1.25
   2   2  -4   25.35    1.01
   2   2  -4   23.76    1.00
   2   2  -4   26.10    1.03
   2   2  -4   24.22    0.99
   2   2  -4   24.96    1.01
   2   2  -4   25.88    1.49
  -2  -2   4   24.72    1.03
  -2  -2   4   27.18    2.23
  -2  -2   4   26.06    1.64
   2   2  -3   14.98    1.23
  -2  -2   3   12.99    1.03
   2   2  -3   14.74    1.29
   2   2  -3   13.22    0.77
  -2  -2   3   15.79    1.39
  -2  -2   3   15.77    1.31
   2   2  -3   12.77    1.09
   2   2  -3   14.67    0.82
   2   2  -3   14.23    0.80
   2   2  -3   14.62    0.81
   2   2  -3   14.85    0.80
   2   2  -3   14.81    0.80
   2   2  -3   14.44    0.80
   2   2  -3   14.56    1.10
  -2  -2   3   14.36    0.83
  -2  -2   3   16.64    1.65
  -2  -2   3   14.67    1.22
  -2  -2   2  110.57    3.60
   2   2  -2  111.67    3.03
  -2  -2   2  115.90    3.64
  -2  -2   2  114.87    3.82
   2   2  -2  112.61    2.81
   2   2  -2  106.94    3.59
   2   2  -2  114.23    3.42
   2   2  -2  108.45    3.10
   2   2  -2  112.04    3.07
   2   2  -2  112.09    3.03
   2   2  -2  113.97    3.05
   2   2  -2  115.55    3.06
   2   2  -2  111.37    3.40
  -2  -2   2  122.50    3.19
  -2  -2   2  108.38    4.02
  -2  -2   2  120.60    3.76
  -2  -2   1 1312.23   22.86
   2   2  -1 1304.09   21.95
  -2  -2   1 1320.76   21.87
  -2  -2   1 1303.99   22.69
   2   2  -1 1324.17   21.60
   2   2  -1 1281.58   22.11
   2   2  -1 1316.75   21.82
   2   2  -1 1252.91   22.02
   2   2  -1 1264.88   21.98
   2   2  -1 1255.14   21.89
   2   2  -1 1263.77   21.87
   2   2  -1 1274.87   21.89
   2   2  -1 1299.57   21.96
  -2  -2   1 1327.89   22.05
  -2  -2   1 1285.67   22.64
  -2  -2   1 1279.28   22.42
  -2  -2   0   71.42    3.18
   2   2   0   73.89    2.93
   2   2   0   70.87    2.82
   2   2   0   74.20    2.86
   2   2   0   76.57    2.90
   2   2   0   76.89    2.91
   2   2   0   76.45    2.65
   2   2   0   74.24    2.81
   2   2   0   70.46    2.51
   2   2   0   75.55    2.89
  -2  -2   0   70.18    2.92
  -2  -2   0   66.15    2.05
  -2  -2   0   70.01    2.59
  -2  -2   0   76.56    2.90
  -2  -2  -1  161.04    5.38
   2   2   1  158.95    4.89
  -2  -2  -1  166.73    4.79
   2   2   1  160.65    4.99
   2   2   1  154.27    4.86
   2   2   1  159.15    4.88
   2   2   1  147.36    4.74
   2   2   1  154.54    4.17
   2   2   1  163.47    4.93
   2   2   1  162.91    5.02
   2   2   1  162.06    4.03
  -2  -2  -1  145.19    3.70
  -2  -2  -1  163.93    4.61
  -2  -2  -2 2042.39   35.28
   2   2   2 1961.64   34.40
   2   2   2 1938.55   34.24
   2   2   2 1966.69   34.21
   2   2   2 1954.04   34.17
   2   2   2 1959.98   34.20
   2   2   2 2071.45   32.86
   2   2   2 2144.19   35.11
   2   2   2 1979.64   34.25
  -2  -2  -2 1996.04   33.50
  -2  -2  -2 2020.78   34.40
  -2  -2  -2 1962.63   33.16
  -2  -2  -3 1182.26   23.28
   2   2   3 1184.08   22.32
  -2  -2  -3 1171.99   21.04
   2   2   3 1215.96   23.19
   2   2   3 1159.57   22.33
   2   2   3 1178.61   22.29
   2   2   3 1166.77   22.25
   2   2   3 1183.75   22.33
   2   2   3 1236.80   20.62
   2   2   3 1175.30   22.50
  -2  -2  -3 1233.13   22.76
  -2  -2  -3 1159.98   20.64
  -2  -2  -3 1199.18   22.05
  -2  -2  -4   -0.23    0.29
  -2  -2  -4   -0.11    0.40
  -2  -2  -4    0.13    0.29
   2   2   4    0.63    0.56
   2   2   4    0.25    0.62
   2   2   4   -0.20    0.53
   2   2   4   -0.13    0.54
   2   2   4    0.20    0.38
   2   2   4    0.14    0.54
   2   2   4    0.16    0.56
  -2  -2  -4    0.52    0.69
  -2  -2  -4   -0.15    0.58
   2   2   4    0.13    0.51
   2   2   5   12.85    1.59
  -2  -2  -5   11.81    1.09
   2   2   5   15.39    1.83
   2   2   5   12.74    1.62
   2   2   5   14.16    1.69
   2   2   5   12.23    1.60
   2   2   5   13.90    1.67
   2   2   5   14.43    1.22
  -2  -2  -5   13.37    1.86
   2   2   5   13.31    1.40
   2   2   5   14.10    1.89
  -2  -2  -5   13.92    1.79
  -2  -2  -5   10.94    1.57
  -2  -2  -6  317.61   10.42
   2   2   6  304.63    9.46
   2   2   6  316.62    9.47
   2   2   6  295.07    9.11
   2   2   6  323.85    9.46
   2   2   6  314.88    9.30
   2   2   6  320.39    7.41
  -2  -2  -6  329.84   10.04
   2   2   6  324.89    9.46
   2   2   6  313.87   10.40
  -2  -2  -6  312.52    9.89
  -2  -2  -6  318.71   10.02
  -2  -2  -7  837.01   20.23
   2   2   7  845.81   18.88
   2   2   7  822.88   18.59
   2   2   7  833.75   18.53
   2   2   7  821.86   18.52
   2   2   7  831.04   18.62
   2   2   7  844.04   15.88
  -2  -2  -7  858.40   19.97
   2   2   7  795.83   18.44
   2   2   7  869.66   20.76
  -2  -2  -7  834.62   19.71
  -2  -2  -7  869.12   20.17
   2   2   8    9.78    1.66
   2   2   8    7.72    1.50
   2   2   8    7.75    1.53
   2   2   8    8.69    1.60
  -2  -2  -8   12.55    2.12
   2   2   8    9.39    1.64
   2   2   8   13.07    1.87
   2   2   8    6.32    1.79
  -2  -2  -8    9.48    1.95
  -2  -2  -8    9.73    1.91
  -2  -2  -8   10.44    2.02
   2   2   9   55.33    4.66
  -2  -2  -9   60.67    4.86
   2   2   9   58.76    4.01
   2   2   9   57.18    4.07
   2   2   9   58.64    4.07
   2   2   9   62.98    4.14
  -2  -2  -9   66.77    5.06
   2   2   9   59.84    4.06
   2   2   9   56.78    3.96
   2   2   9   62.93    5.14
  -2  -2  -9   59.59    4.71
  -2  -2  -9   59.99    4.88
   2   2  10  368.02   13.72
  -2  -2 -10  366.54   13.44
  -2  -2 -10  359.79   12.98
  -2  -2 -10  364.81   13.67
   2   2  11   44.60    4.76
  -2  -2 -11   47.55    4.93
  -2  -2 -11   48.52    4.84
   2   2  12  141.64    8.97
  -2  -2 -12  162.91    9.71
  -2  -2 -12  139.33    8.77
   2   3 -13   99.61    7.87
  -2  -3  13   96.50    7.69
   2   3 -13  119.31    8.96
   2   3 -13  102.75    5.59
   2   3 -13  106.30    7.40
  -2  -3  13  101.77    5.77
  -2  -3  12   26.52    3.87
   2   3 -12   25.53    3.42
   2   3 -12   19.63    2.28
   2   3 -12   20.42    3.43
   2   3 -12   20.63    2.35
   2   3 -12   23.62    3.26
  -2  -3  12   22.92    2.58
  -2  -3  11    0.23    1.17
   2   3 -11    0.85    0.89
   2   3 -11    1.75    1.17
   2   3 -11    1.01    0.88
   2   3 -11    0.07    0.92
   2   3 -11    2.05    0.92
  -2  -3  11    0.34    0.76
  -2  -3  10    7.53    2.05
   2   3 -10    5.68    1.47
   2   3 -10    7.98    2.02
   2   3 -10    7.03    1.30
   2   3 -10    7.32    1.71
   2   3 -10    7.86    1.34
  -2  -3  10    7.95    1.77
  -2  -3  10    7.86    1.39
  -2  -3   9   22.23    2.61
   2   3  -9   22.39    2.46
  -2  -3   9   22.13    2.93
   2   3  -9   21.94    2.04
   2   3  -9   23.69    2.02
   2   3  -9   25.12    2.70
  -2  -3   9   22.85    2.08
  -2  -3   8  367.08   11.25
  -2  -3   8  371.81   12.27
   2   3  -8  383.19   10.50
   2   3  -8  383.10    9.63
   2   3  -8  382.44    9.15
   2   3  -8  372.17   10.67
   2   3  -8  378.35    9.27
  -2  -3   8  362.06    9.42
  -2  -3   7  188.84    7.10
  -2  -3   7  193.78    7.89
   2   3  -7  184.60    6.30
   2   3  -7  203.74    6.12
   2   3  -7  186.02    5.79
   2   3  -7  189.36    5.40
  -2  -3   7  190.60    5.68
  -2  -3   6   94.89    3.59
   2   3  -6   95.77    3.78
  -2  -3   6   89.62    4.86
  -2  -3   6   99.02    4.66
  -2  -3   6   95.52    3.47
   2   3  -6   99.02    3.31
   2   3  -6   94.92    3.77
   2   3  -6   88.23    3.36
   2   3  -5  267.84    6.88
  -2  -3   5  259.30    6.12
  -2  -3   5  275.80    6.34
  -2  -3   5  279.51    5.94
   2   3  -5  264.33    5.77
  -2  -3   5  285.50    8.09
   2   3  -5  277.15    7.01
   2   3  -5  280.90    6.01
   2   3  -5  269.17    6.50
   2   3  -5  264.10    5.80
   2   3  -5  260.04    5.84
   2   3  -5  260.34    5.82
   2   3  -5  255.67    5.79
   2   3  -5  249.84    5.81
  -2  -3   5  268.24    5.87
  -2  -3   5  273.28    8.57
  -2  -3   5  273.55    6.78
   2   3  -4 1171.62   20.67
  -2  -3   4 1117.46   20.10
  -2  -3   4 1145.81   19.33
  -2  -3   4 1205.43   21.83
  -2  -3   4 1128.77   20.51
   2   3  -4 1199.09   19.31
   2   3  -4 1193.66   20.79
   2   3  -4 1145.39   20.17
   2   3  -4 1122.99   19.14
   2   3  -4 1124.51   19.13
   2   3  -4 1153.13   19.19
   2   3  -4 1143.60   19.17
   2   3  -4 1148.83   19.18
   2   3  -4 1099.29   19.57
  -2  -3   4 1137.52   19.25
  -2  -3   4 1178.02   22.79
  -2  -3   4 1184.48   20.61
   2   3  -3    1.61    0.56
   2   3  -3    3.39    0.67
  -2  -3   3    1.78    0.54
  -2  -3   3    2.09    0.43
   2   3  -3    2.13    0.43
   2   3  -3    3.13    0.48
   2   3  -3    2.10    0.40
   2   3  -3    2.61    0.45
   2   3  -3    3.12    0.48
   2   3  -3    2.25    0.41
   2   3  -3    2.79    0.54
  -2  -3   3    2.56    0.46
  -2  -3   3    2.08    0.84
  -2  -3   3    1.79    0.56
  -2  -3   3    1.87    0.55
  -2  -3   2  726.24   14.42
   2   3  -2  777.82   14.12
   2   3  -2  755.36   13.21
  -2  -3   2  751.29   14.14
  -2  -3   2  761.41   14.34
   2   3  -2  741.91   13.87
   2   3  -2  761.03   13.29
   2   3  -2  755.62   13.36
   2   3  -2  768.07   13.29
   2   3  -2  765.02   13.21
   2   3  -2  764.78   13.23
   2   3  -2  764.48   13.22
   2   3  -2  753.83   13.56
  -2  -3   2  740.24   13.35
  -2  -3   2  789.98   15.20
  -2  -3   2  728.20   14.05
  -2  -3   1  171.93    5.41
   2   3  -1  187.20    4.87
   2   3  -1  172.92    4.54
  -2  -3   1  165.20    3.34
  -2  -3   1  173.55    5.03
   2   3  -1  193.16    4.90
   2   3  -1  172.32    4.62
   2   3  -1  175.31    4.65
   2   3  -1  174.82    4.60
   2   3  -1  174.64    4.55
   2   3  -1  180.92    4.60
   2   3  -1  178.95    4.58
   2   3  -1  179.81    4.62
  -2  -3   1  178.30    4.70
  -2  -3   1  178.51    5.23
  -2  -3   1  171.37    4.90
  -2  -3   0 1281.19   23.59
   2   3   0 1333.19   22.01
   2   3   0 1304.44   22.25
  -2  -3   0 1274.67   22.51
  -2  -3   0 1296.80   20.77
   2   3   0 1348.62   22.92
   2   3   0 1295.20   22.31
   2   3   0 1286.29   22.42
   2   3   0 1289.93   22.21
   2   3   0 1304.05   22.22
   2   3   0 1311.28   22.25
   2   3   0 1351.15   21.91
  -2  -3   0 1326.35   22.43
  -2  -3   0 1250.13   22.09
  -2  -3   0 1320.24   22.29
  -2  -3  -1   19.05    1.83
   2   3   1   21.03    1.58
  -2  -3  -1   18.64    1.23
  -2  -3  -1   19.10    1.48
   2   3   1   20.55    1.81
   2   3   1   21.18    1.62
   2   3   1   18.30    1.53
   2   3   1   21.72    1.62
   2   3   1   21.36    1.60
   2   3   1   22.74    1.64
   2   3   1   21.27    1.40
  -2  -3  -1   21.39    1.62
  -2  -3  -1   20.98    1.30
  -2  -3  -1   19.18    1.03
  -2  -3  -1   22.56    1.52
  -2  -3  -2 2585.37   44.35
   2   3   2 2605.70   42.77
  -2  -3  -2 2582.23   41.98
  -2  -3  -2 2697.86   42.28
   2   3   2 2620.27   44.24
   2   3   2 2567.01   42.90
   2   3   2 2513.36   42.92
   2   3   2 2619.30   42.83
   2   3   2 2592.20   42.77
   2   3   2 2567.11   42.71
   2   3   2 2703.73   41.63
  -2  -3  -2 2559.04   42.84
  -2  -3  -2 2625.08   41.68
  -2  -3  -3  894.23   19.05
   2   3   3  881.30   17.51
  -2  -3  -3  892.65   17.16
  -2  -3  -3  895.37   16.61
   2   3   3  854.03   17.58
   2   3   3  849.80   17.68
   2   3   3  866.06   17.50
   2   3   3  866.11   17.45
   2   3   3  871.89   17.46
   2   3   3  878.44   17.53
   2   3   3  929.65   16.34
  -2  -3  -3  923.37   17.82
   2   3   3  915.77   19.15
  -2  -3  -3  904.70   17.87
  -2  -3  -3  869.64   15.95
  -2  -3  -4  220.09    7.95
   2   3   4  229.78    6.99
   2   3   4  232.82    6.99
   2   3   4  228.78    6.95
   2   3   4  231.10    5.91
   2   3   4  230.07    7.00
   2   3   4  222.63    6.89
   2   3   4  225.60    8.02
   2   3   4  223.32    7.01
  -2  -3  -4  224.85    7.23
  -2  -3  -4  240.86    7.33
  -2  -3  -4  210.16    5.28
  -2  -3  -5  920.13   20.69
   2   3   5  928.40   18.93
   2   3   5  911.66   18.78
   2   3   5  911.10   18.75
   2   3   5  920.42   17.05
   2   3   5  963.64   19.07
   2   3   5  907.66   18.77
   2   3   5  885.92   20.66
   2   3   5  847.79   18.38
   2   3   5  915.68   19.01
  -2  -3  -5  916.37   19.51
  -2  -3  -5  914.00   19.55
  -2  -3  -6  326.27   11.13
   2   3   6  355.32   10.01
   2   3   6  337.67    9.72
   2   3   6  363.20    9.95
   2   3   6  353.17    9.84
   2   3   6  351.70    8.32
   2   3   6  361.98    9.94
   2   3   6  342.02    9.74
   2   3   6  344.06   11.47
  -2  -3  -6  354.75   10.58
  -2  -3  -6  346.73   10.63
   2   3   7    7.60    1.42
   2   3   7    8.40    1.43
   2   3   7   11.74    1.68
   2   3   7    7.94    1.39
   2   3   7    8.68    1.14
   2   3   7    9.32    1.52
   2   3   7   10.25    1.57
  -2  -3  -7    8.14    1.81
   2   3   7    7.06    1.69
  -2  -3  -7    9.72    1.74
  -2  -3  -7    8.25    1.67
  -2  -3  -8  347.03   12.43
   2   3   8  339.84   12.46
   2   3   8  351.47   10.41
   2   3   8  344.28   10.32
   2   3   8  335.04   10.22
   2   3   8  349.13   10.40
   2   3   8  349.84   10.55
   2   3   8  338.20   10.46
   2   3   8  352.65   10.37
  -2  -3  -8  342.22   11.46
  -2  -3  -8  362.65   12.12
  -2  -3  -9    5.24    1.76
   2   3   9    4.51    1.73
   2   3   9    4.89    1.22
   2   3   9    3.01    1.07
   2   3   9    6.02    1.35
   2   3   9    4.24    1.18
  -2  -3  -9    5.60    1.39
  -2  -3  -9    3.86    1.32
   2   3   9    4.58    1.20
  -2  -3  -9    6.73    1.85
   2   3   9    6.99    1.43
  -2  -3 -10   12.44    2.37
   2   3  10   13.81    2.85
   2   3  11   59.66    5.79
  -2  -3 -11   53.24    4.62
  -2  -3 -11   52.85    5.13
   2   4 -13    2.78    1.64
   2   4 -13    1.32    0.91
   2   4 -13    0.42    0.87
   2   4 -12  266.32    9.24
  -2  -4  12  268.94   12.89
   2   4 -12  279.25   11.83
  -2  -4  12  262.18    9.06
   2   4 -12  261.13    8.66
   2   4 -12  276.25   11.70
   2   4 -12  288.72   13.27
   2   4 -11    0.72    0.86
  -2  -4  11   -0.22    1.44
   2   4 -11   -0.16    0.97
  -2  -4  11    0.92    0.90
   2   4 -11    1.37    1.25
   2   4 -11    1.68    0.85
   2   4 -11   -0.76    1.13
   2   4 -10  274.24    8.70
  -2  -4  10  272.65   11.76
   2   4 -10  283.13   10.43
  -2  -4  10  282.90    8.46
   2   4 -10  285.01    8.18
   2   4 -10  277.80   10.41
   2   4  -9    1.02    0.78
   2   4  -9    1.60    1.07
  -2  -4   9    1.32    1.16
   2   4  -9   -0.58    0.76
   2   4  -9    0.07    0.45
  -2  -4   9    0.36    0.50
  -2  -4   9    1.27    0.86
   2   4  -8   38.12    2.71
  -2  -4   8   37.12    3.68
   2   4  -8   40.22    3.13
  -2  -4   8   40.74    2.53
   2   4  -8   39.13    3.11
   2   4  -8   39.69    2.33
   2   4  -8   40.42    2.47
  -2  -4   8   35.04    3.22
   2   4  -7  716.59   15.21
   2   4  -7  714.18   15.89
  -2  -4   7  717.09   18.16
  -2  -4   7  677.46   14.19
   2   4  -7  696.00   14.51
  -2  -4   7  714.73   16.98
  -2  -4   6  544.80   14.69
  -2  -4   6  551.70   13.75
   2   4  -6  554.87   12.43
   2   4  -6  566.57   12.04
   2   4  -6  574.34   11.11
   2   4  -5   65.30    2.60
   2   4  -5   61.69    2.57
   2   4  -5   66.58    2.66
   2   4  -5   60.94    2.56
  -2  -4   5   67.13    4.10
  -2  -4   5   64.15    2.62
   2   4  -5   65.74    2.47
   2   4  -5   64.32    2.96
  -2  -4   5   70.61    3.74
   2   4  -5   64.81    3.11
  -2  -4   5   60.86    2.81
   2   4  -5   65.28    2.60
  -2  -4   5   66.60    2.68
   2   4  -4   -0.19    0.47
   2   4  -4    0.65    0.46
  -2  -4   4    0.38    0.42
  -2  -4   4    0.36    0.31
  -2  -4   4    0.00    0.52
   2   4  -4    0.24    0.34
   2   4  -4   -0.04    0.29
   2   4  -4    0.29    0.28
   2   4  -4    0.04    0.26
   2   4  -4    0.44    0.33
   2   4  -4    0.03    0.26
   2   4  -4    0.08    0.29
  -2  -4   4   -0.19    0.34
  -2  -4   4    0.96    0.72
  -2  -4   4    0.15    0.44
   2   4  -3 2031.88   34.23
  -2  -4   3 1901.91   34.56
  -2  -4   3 1991.71   33.25
  -2  -4   3 2030.81   34.81
   2   4  -3 2058.33   33.20
   2   4  -3 2091.03   34.07
   2   4  -3 2022.19   33.01
   2   4  -3 2006.24   33.06
   2   4  -3 2030.66   33.00
   2   4  -3 2025.90   32.99
   2   4  -3 2021.98   33.01
   2   4  -3 2008.27   33.14
  -2  -4   3 2018.07   33.19
  -2  -4   3 2020.35   35.97
  -2  -4   3 2034.17   34.18
  -2  -4   2  109.46    4.30
   2   4  -2  112.96    3.84
  -2  -4   2  118.07    3.65
   2   4  -2  106.15    3.36
  -2  -4   2  113.03    3.98
  -2  -4   2   96.31    2.66
   2   4  -2  112.17    3.68
   2   4  -2  110.21    3.42
   2   4  -2  109.84    3.38
   2   4  -2  114.47    3.41
   2   4  -2  108.26    3.35
   2   4  -2  110.93    3.39
   2   4  -2  105.00    3.41
  -2  -4   2  112.87    3.56
  -2  -4   2  117.81    4.58
  -2  -4   2  108.53    3.85
   2   4  -1    1.57    0.54
  -2  -4   1    0.95    0.55
   2   4  -1    0.74    0.42
  -2  -4   1    0.26    0.21
   2   4  -1    0.15    0.44
   2   4  -1   -0.18    0.32
   2   4  -1    0.25    0.31
   2   4  -1   -0.11    0.29
   2   4  -1   -0.02    0.31
   2   4  -1    1.86    0.52
   2   4  -1    0.23    0.31
  -2  -4   1    0.17    0.38
  -2  -4   1    0.40    0.43
  -2  -4   1    1.53    0.59
   2   4   0  472.16    9.80
  -2  -4   0  468.30   11.58
   2   4   0  499.50   10.16
  -2  -4   0  466.93    8.89
   2   4   0  488.16   11.17
   2   4   0  477.77   10.09
   2   4   0  482.21   10.21
   2   4   0  496.63   10.09
   2   4   0  494.07   10.09
   2   4   0  492.78   10.10
   2   4   0  505.72    9.99
  -2  -4   0  494.12   10.33
  -2  -4   0  451.67   10.31
  -2  -4   0  471.18   10.18
   2   4   1    0.78    0.38
  -2  -4  -1    1.03    0.66
   2   4   1    0.47    0.43
  -2  -4  -1    0.53    0.34
   2   4   1    1.26    0.73
   2   4   1    0.59    0.42
   2   4   1    0.25    0.39
   2   4   1    0.26    0.40
   2   4   1    0.79    0.49
   2   4   1    0.42    0.46
   2   4   1    0.71    0.43
  -2  -4  -1    0.34    0.37
  -2  -4  -1    0.77    0.37
  -2  -4  -1    1.26    0.31
  -2  -4  -1    1.10    0.46
  -2  -4  -2   16.37    1.89
   2   4   2   17.44    1.17
   2   4   2   17.09    1.52
  -2  -4  -2   16.39    1.35
   2   4   2   19.04    2.07
   2   4   2   15.81    1.51
   2   4   2   17.15    1.55
   2   4   2   16.62    1.50
   2   4   2   16.53    1.50
   2   4   2   13.00    1.34
   2   4   2   18.72    1.44
  -2  -4  -2   17.87    1.61
  -2  -4  -2   16.38    1.20
  -2  -4  -2   15.14    1.14
  -2  -4  -2   16.63    1.34
  -2  -4  -3    0.40    0.66
   2   4   3    0.74    0.72
   2   4   3    1.53    0.65
  -2  -4  -3    1.59    0.62
   2   4   3    1.59    0.71
   2   4   3    2.00    0.65
   2   4   3    1.21    0.60
   2   4   3    1.30    0.62
   2   4   3    1.36    0.58
   2   4   3    1.52    0.53
   2   4   3    1.24    0.61
  -2  -4  -3    2.87    0.79
  -2  -4  -3    2.22    0.58
  -2  -4  -3    2.64    0.54
   2   4   4  374.13    9.47
  -2  -4  -4  369.29    9.35
   2   4   4  370.65   11.44
   2   4   4  365.72    9.59
   2   4   4  376.88    9.60
   2   4   4  364.40    9.39
   2   4   4  373.94    9.48
   2   4   4  361.38    9.37
   2   4   4  382.70    8.67
  -2  -4  -4  365.80    9.62
  -2  -4  -4  354.83    8.79
  -2  -4  -4  353.53   11.13
   2   4   5    0.89    0.69
   2   4   5    0.03    0.61
   2   4   5    0.82    0.65
   2   4   5    0.31    0.51
   2   4   5    0.36    0.62
   2   4   5    1.05    0.60
  -2  -4  -5   -0.13    0.53
   2   4   5   -0.35    0.86
  -2  -4  -5   -0.32    0.92
  -2  -4  -5    0.95    0.67
  -2  -4  -5    0.21    0.60
   2   4   5    0.40    0.63
  -2  -4  -6  802.39   20.47
   2   4   6  844.71   17.83
  -2  -4  -6  823.51   18.16
   2   4   6  833.27   20.92
   2   4   6  847.95   18.01
   2   4   6  846.57   18.16
   2   4   6  834.72   17.81
   2   4   6  822.19   17.72
   2   4   6  819.72   17.71
   2   4   6  827.13   16.41
  -2  -4  -6  849.31   18.16
  -2  -4  -6  787.51   18.38
  -2  -4  -6  819.96   19.09
   2   4   7  112.68    6.81
   2   4   7  119.70    5.44
   2   4   7  115.49    5.30
   2   4   7  118.08    5.27
   2   4   7  118.13    5.29
   2   4   7  114.25    5.19
  -2  -4  -7  113.70    5.77
  -2  -4  -7  120.83    6.91
  -2  -4  -7  129.65    5.66
  -2  -4  -7  117.88    5.67
   2   4   7  122.56    5.38
  -2  -4  -7  125.41    6.34
   2   4   8   67.86    4.06
  -2  -4  -8   70.40    4.55
   2   4   8   66.50    4.03
   2   4   8   62.03    3.91
   2   4   8   70.25    4.12
  -2  -4  -8   65.68    5.35
  -2  -4  -8   70.00    4.23
   2   4   8   72.68    4.27
   2   4   8   68.22    4.19
   2   4   8   69.88    5.59
  -2  -4  -8   74.76    5.21
   2   4   9  595.52   14.86
   2   4   9  589.30   14.94
   2   4   9  592.93   15.09
   2   4   9  578.41   14.70
   2   4   9  587.12   14.75
   2   4   9  569.45   14.63
   2   4   9  584.55   18.85
  -2  -4  -9  590.79   18.62
  -2  -4  -9  619.62   16.45
  -2  -4  -9  617.11   15.40
  -2  -4  -9  609.24   17.65
   2   4  10   82.87    6.73
  -2  -4 -10   80.60    6.07
  -2  -4 -10   83.26    5.50
   2   4  11    2.53    1.73
  -2  -4 -11    1.21    1.16
  -2  -4 -11    3.20    1.50
   2   5 -12   39.23    3.58
   2   5 -12   37.88    2.91
   2   5 -12   39.39    4.45
  -2  -5  11    1.90    0.88
   2   5 -11    3.03    1.26
   2   5 -11    3.72    1.54
   2   5 -11    3.24    1.01
  -2  -5  11    5.64    2.26
   2   5 -11    4.10    1.70
  -2  -5  10   48.27    3.13
   2   5 -10   52.93    3.69
   2   5 -10   51.62    3.03
   2   5 -10   54.17    4.45
  -2  -5  10   52.80    5.11
   2   5 -10   49.90    4.35
  -2  -5   9   90.99    4.06
  -2  -5   9   90.45    6.32
   2   5  -9   98.76    5.60
   2   5  -9   89.94    3.85
   2   5  -9   91.76    5.46
   2   5  -9   90.44    4.63
  -2  -5   8   82.03    5.67
   2   5  -8   84.86    4.77
   2   5  -8   77.33    3.36
   2   5  -8   77.13    4.61
   2   5  -8   83.69    4.26
  -2  -5   8   81.67    5.07
  -2  -5   7  218.67    9.02
   2   5  -7  204.75    7.31
  -2  -5   7  217.62    8.26
   2   5  -7  215.88    5.85
   2   5  -7  207.44    6.92
  -2  -5   6  453.38   13.28
   2   5  -6  440.66    9.47
  -2  -5   6  440.22   12.16
   2   5  -6  445.93   10.93
   2   5  -5   22.37    1.68
   2   5  -5   24.10    1.77
   2   5  -5   23.79    1.76
   2   5  -5   23.69    1.76
  -2  -5   5   25.39    2.64
  -2  -5   5   25.35    1.81
   2   5  -5   28.30    1.72
  -2  -5   5   27.91    2.46
  -2  -5   5   25.64    1.84
   2   5  -5   24.57    1.76
   2   5  -5   27.40    2.14
  -2  -5   5   21.98    1.91
   2   5  -4  517.32   10.88
   2   5  -4  525.86   10.90
   2   5  -4  527.11   10.94
   2   5  -4  526.76   10.94
   2   5  -4  516.60   10.89
  -2  -5   4  538.03   13.61
  -2  -5   4  519.68   11.02
   2   5  -4  551.47   10.92
  -2  -5   4  542.08   12.66
  -2  -5   4  539.72   11.20
   2   5  -4  558.71   12.01
  -2  -5   4  525.14   12.20
  -2  -5   3  364.35    8.26
  -2  -5   3  352.95    9.14
   2   5  -3  347.37    8.27
   2   5  -3  373.85    8.12
   2   5  -3  362.24    8.01
   2   5  -3  364.00    8.02
   2   5  -3  366.09    8.07
   2   5  -3  352.56    8.00
   2   5  -3  353.49    7.86
  -2  -5   3  358.02    8.15
  -2  -5   3  354.15   10.01
   2   5  -3  358.60    8.81
  -2  -5   3  351.23    9.42
  -2  -5   2   35.26    2.04
  -2  -5   2   30.96    2.11
   2   5  -2   38.81    2.36
   2   5  -2   35.47    1.93
   2   5  -2   38.58    2.01
   2   5  -2   35.92    1.95
   2   5  -2   35.09    1.93
  -2  -5   2   30.99    1.90
   2   5  -2   33.97    1.89
   2   5  -2   34.26    1.92
  -2  -5   2   34.01    2.56
  -2  -5   2   28.79    2.36
   2   5  -2   32.74    2.15
  -2  -5   1  541.98   11.40
   2   5  -1  540.04   11.05
   2   5  -1  537.45   12.35
   2   5  -1  552.44   11.19
   2   5  -1  534.62   11.04
   2   5  -1  542.25   11.02
   2   5  -1  553.83   11.10
   2   5  -1  535.68   11.03
   2   5  -1  570.96   11.25
  -2  -5   1  546.64   11.36
  -2  -5   1  505.17   12.30
   2   5  -1  549.87   11.44
  -2  -5   1  532.99   13.08
   2   5   0  193.53    5.52
  -2  -5   0  200.83    4.70
   2   5   0  193.78    6.71
   2   5   0  202.49    5.66
   2   5   0  199.57    5.56
   2   5   0  197.31    5.50
   2   5   0  204.18    5.58
   2   5   0  201.11    5.57
   2   5   0  200.10    5.54
  -2  -5   0  197.66    5.75
  -2  -5   0  189.42    5.96
   2   5   0  197.04    5.48
  -2  -5   0  196.61    7.09
   2   5   1  942.41   17.50
  -2  -5  -1  912.15   16.43
   2   5   1  932.37   19.90
   2   5   1  939.22   17.66
   2   5   1  927.07   17.50
   2   5   1  944.20   17.48
   2   5   1  934.52   17.47
   2   5   1  922.66   17.41
   2   5   1  938.82   17.36
  -2  -5  -1  917.03   17.73
  -2  -5  -1  915.52   20.05
   2   5   1  915.13   16.79
   2   5   2    1.04    0.58
   2   5   2    2.19    0.60
   2   5   2    1.52    0.53
   2   5   2    2.27    0.69
   2   5   2    1.72    0.59
   2   5   2    3.99    0.77
  -2  -5  -2    2.40    0.72
   2   5   2    1.87    0.88
  -2  -5  -2    0.86    0.48
  -2  -5  -2   -0.28    0.74
   2   5   2    1.22    0.54
   2   5   3  321.66    8.57
   2   5   3  333.43    8.57
   2   5   3  328.93    8.45
   2   5   3  325.89    8.43
   2   5   3  329.44    8.44
   2   5   3  324.29    8.11
  -2  -5  -3  324.30    8.72
   2   5   3  302.12   10.53
  -2  -5  -3  333.20    8.20
   2   5   3  330.18    8.49
  -2  -5  -3  323.07   10.61
   2   5   4   -0.61    0.60
   2   5   4    0.16    0.54
   2   5   4    0.61    0.62
   2   5   4   -0.41    0.60
   2   5   4   -0.14    0.55
  -2  -5  -4    0.12    0.57
   2   5   4    0.10    0.52
  -2  -5  -4    0.79    0.57
  -2  -5  -4   -0.46    0.82
   2   5   4   -0.44    0.99
   2   5   4    0.24    0.56
   2   5   5   11.20    1.51
   2   5   5    8.10    1.31
   2   5   5    7.59    1.26
   2   5   5    9.96    1.41
   2   5   5    9.23    1.25
  -2  -5  -5   10.12    1.50
   2   5   5    7.67    1.26
  -2  -5  -5    7.94    1.33
   2   5   5    7.90    1.86
  -2  -5  -5    9.05    1.81
   2   5   5    8.32    1.36
   2   5   6  127.86    5.31
   2   5   6  126.53    5.31
   2   5   6  134.07    5.41
   2   5   6  129.56    7.46
  -2  -5  -6  129.67    5.59
   2   5   6  130.30    5.38
  -2  -5  -6  129.79    5.62
   2   5   6  135.01    5.59
   2   5   6  131.12    5.44
  -2  -5  -6  132.66    7.38
   2   5   7   14.31    1.81
   2   5   7    9.88    1.56
   2   5   7   15.11    1.85
  -2  -5  -7   16.69    2.17
  -2  -5  -7   15.05    1.97
   2   5   7   13.60    1.84
   2   5   7   13.19    2.53
  -2  -5  -7   12.74    2.43
   2   5   7   13.81    1.76
   2   5   7   13.03    1.73
   2   5   8    9.95    1.55
  -2  -5  -8   12.65    1.98
   2   5   8    8.56    1.47
   2   5   8    9.46    1.53
   2   5   8    9.84    1.61
   2   5   8   11.84    1.75
  -2  -5  -8   11.18    1.78
   2   5   8   11.34    1.71
  -2  -5  -8    9.80    1.76
  -2  -5  -8    7.45    2.11
   2   5   8   16.46    2.98
   2   5   9    8.93    1.60
   2   5   9   13.47    1.95
   2   5   9    8.62    1.53
   2   5   9   10.66    1.71
   2   5   9    9.71    1.64
   2   5   9    9.95    1.66
  -2  -5  -9    8.60    1.62
  -2  -5  -9    9.78    1.90
  -2  -5  -9   10.46    1.96
   2   5   9    8.73    2.61
  -2  -5  -9    8.99    2.41
  -2  -5 -10    6.34    1.68
  -2  -5 -10    5.21    1.68
   2   5  10    3.91    2.02
  -2  -5 -11    2.58    1.37
   2   6 -11   76.09    6.00
   2   6 -11   65.75    3.68
  -2  -6  10   33.71    4.37
   2   6 -10   42.51    4.19
   2   6 -10   38.15    3.32
   2   6 -10   38.14    2.64
   2   6 -10   37.79    3.92
  -2  -6   9  191.54    9.79
   2   6  -9  194.49    8.51
   2   6  -9  188.54    7.34
   2   6  -9  184.66    6.02
   2   6  -9  199.27    8.59
  -2  -6   8   51.22    4.67
   2   6  -8   51.36    3.89
   2   6  -8   54.64    3.62
   2   6  -8   49.40    2.74
   2   6  -7   58.27    3.89
   2   6  -7   55.47    2.82
   2   6  -7   51.86    3.40
  -2  -6   6   29.16    3.22
   2   6  -6   24.92    1.87
  -2  -6   6   25.13    2.68
   2   6  -6   26.93    2.38
   2   6  -5   13.47    1.49
   2   6  -5   12.99    1.49
   2   6  -5   13.77    1.53
   2   6  -5   13.12    1.48
  -2  -6   5   16.06    2.28
  -2  -6   5   14.51    1.52
   2   6  -5   12.90    1.36
  -2  -6   5   16.04    2.02
   2   6  -5   13.37    1.50
  -2  -6   5   14.80    1.57
   2   6  -5   17.03    1.82
  -2  -6   5   14.58    1.83
  -2  -6   4   13.78    1.45
  -2  -6   4   11.18    1.60
   2   6  -4   13.39    1.44
   2   6  -4   13.76    1.43
   2   6  -4   11.92    1.31
   2   6  -4   12.68    1.35
   2   6  -4   10.92    1.29
   2   6  -4   12.30    1.36
  -2  -6   4   11.67    1.84
  -2  -6   4   12.27    1.37
  -2  -6   4   12.08    1.70
   2   6  -4   12.53    1.54
   2   6  -3  388.35    8.94
   2   6  -3  382.20    8.92
   2   6  -3  371.11    8.87
   2   6  -3  368.79    8.85
   2   6  -3  368.87    8.91
  -2  -6   3  385.23   11.13
  -2  -6   3  375.21    9.06
   2   6  -3  378.41    9.49
  -2  -6   3  368.69    9.88
  -2  -6   3  375.59    9.12
  -2  -6   3  384.59   10.72
   2   6  -3  369.35    9.52
  -2  -6   2  117.86    4.37
  -2  -6   2  115.08    4.67
   2   6  -2  115.04    4.14
   2   6  -2  116.20    4.14
   2   6  -2  118.92    4.18
   2   6  -2  119.76    4.20
   2   6  -2  123.86    4.27
   2   6  -2  118.71    4.10
  -2  -6   2  119.99    4.36
   2   6  -2  120.56    4.95
  -2  -6   2  107.97    5.18
   2   6  -2  117.25    4.52
  -2  -6   2  118.58    5.49
  -2  -6   1   11.81    1.87
  -2  -6   1   18.73    1.68
   2   6  -1   13.23    1.76
   2   6  -1   12.67    1.36
   2   6  -1   15.70    1.47
   2   6  -1   16.76    1.51
   2   6  -1   15.19    1.44
  -2  -6   1   15.34    1.52
   2   6  -1   14.65    1.41
   2   6  -1   17.75    1.58
  -2  -6   1   14.53    1.76
   2   6  -1   11.15    1.38
  -2  -6   0 2061.53   35.57
   2   6   0 2043.38   37.98
   2   6   0 2115.81   35.04
   2   6   0 2088.92   35.04
   2   6   0 2082.05   35.05
   2   6   0 2111.92   35.22
  -2  -6   0 2049.11   35.42
   2   6   0 2094.98   35.19
   2   6   0 2086.31   35.09
   2   6   0 1987.04   34.87
  -2  -6   0 2039.97   38.59
   2   6   1  251.94    6.92
   2   6   1  243.09    6.91
   2   6   1  246.32    6.79
   2   6   1  261.16    6.96
   2   6   1  237.78    6.74
   2   6   1  262.99    7.07
  -2  -6  -1  241.71    7.09
   2   6   1  235.70    8.81
   2   6   1  237.62    6.75
  -2  -6  -1  228.20    8.77
   2   6   2  127.70    4.77
   2   6   2  126.19    4.70
   2   6   2  137.08    4.80
   2   6   2  131.32    4.72
   2   6   2  127.98    4.67
   2   6   2  137.43    4.88
  -2  -6  -2  129.93    4.97
   2   6   2  125.29    6.48
  -2  -6  -2  125.53    4.21
   2   6   2  136.77    4.83
  -2  -6  -2  124.26    6.37
   2   6   3  220.14    6.80
   2   6   3  220.95    6.72
   2   6   3  221.18    6.67
   2   6   3  225.53    6.73
   2   6   3  230.26    6.80
   2   6   3  216.07    6.64
  -2  -6  -3  224.33    7.06
   2   6   3  213.31    9.05
  -2  -6  -3  210.55    6.25
   2   6   3  220.99    6.72
  -2  -6  -3  216.27    8.97
   2   6   4    3.18    0.87
   2   6   4    2.18    0.82
   2   6   4    4.53    0.96
   2   6   4    2.31    0.73
   2   6   4    2.49    0.70
  -2  -6  -4    2.41    0.94
   2   6   4    6.57    1.70
  -2  -6  -4    1.77    0.75
   2   6   4    1.54    1.15
  -2  -6  -4    3.00    1.33
   2   6   4    3.41    0.93
   2   6   5    0.40    0.57
   2   6   5    0.69    0.58
   2   6   5    0.03    0.48
   2   6   5    0.48    0.47
  -2  -6  -5    1.27    0.69
   2   6   5    0.86    0.57
  -2  -6  -5    0.47    0.62
  -2  -6  -5    0.98    1.17
   2   6   5   -0.08    0.95
   2   6   5    1.58    0.75
   2   6   6    7.53    1.36
   2   6   6    8.85    1.43
   2   6   6    9.84    1.47
   2   6   6    8.51    1.42
  -2  -6  -6    8.54    1.54
   2   6   6    7.60    1.36
  -2  -6  -6    9.29    1.54
   2   6   6    8.92    2.26
  -2  -6  -6    4.32    1.73
   2   6   6    8.56    1.42
   2   6   7   99.05    4.78
   2   6   7   91.62    4.62
   2   6   7   92.04    4.64
   2   6   7   85.71    6.77
  -2  -6  -7   88.24    4.84
   2   6   7   92.86    4.76
   2   6   7   91.53    4.65
  -2  -6  -7   95.12    5.03
   2   6   7   93.12    4.67
  -2  -6  -7   91.03    6.78
   2   6   8   -0.13    0.83
   2   6   8    0.10    0.70
   2   6   8    0.46    0.79
   2   6   8    0.83    0.78
   2   6   8    1.80    1.64
  -2  -6  -8   -0.41    1.28
  -2  -6  -8    0.64    0.82
  -2  -6  -8   -0.68    0.85
   2   6   8    2.42    0.89
   2   6   8   -0.40    0.58
   2   6   9  123.75    5.85
   2   6   9  127.84    5.82
   2   6   9  123.88    5.72
   2   6   9  123.99    5.73
   2   6   9  131.43    5.88
   2   6   9  132.42    5.91
  -2  -6  -9  133.18    6.31
  -2  -6  -9  144.41    6.94
  -2  -6  -9  131.50    8.99
   2   6   9  121.33    8.84
  -2  -7   9    9.37    2.46
   2   7  -9   13.51    2.43
   2   7  -9   14.08    2.16
   2   7  -9   13.60    2.48
   2   7  -9   10.52    1.53
  -2  -7   8  240.55   11.22
   2   7  -8  263.88    9.96
   2   7  -8  243.02    8.79
   2   7  -8  262.91    7.70
   2   7  -8  258.33    9.82
  -2  -7   7   45.26    4.43
   2   7  -7   50.81    3.88
   2   7  -7   46.07    3.45
   2   7  -7   48.52    2.92
  -2  -7   6  105.32    6.48
   2   7  -6  104.93    5.33
   2   7  -6  113.43    4.65
   2   7  -6  106.48    5.15
   2   7  -5   52.98    3.26
   2   7  -5   50.40    3.25
   2   7  -5   55.14    3.36
   2   7  -5   53.99    3.33
  -2  -7   5   51.24    4.25
  -2  -7   5   53.36    3.31
   2   7  -5   53.48    3.16
  -2  -7   5   56.18    3.95
   2   7  -5   49.91    3.14
  -2  -7   5   50.46    3.27
  -2  -7   5   51.08    3.73
   2   7  -5   47.18    3.28
   2   7  -4   64.20    3.43
   2   7  -4   67.30    3.49
   2   7  -4   63.96    3.47
   2   7  -4   70.29    3.61
   2   7  -4   58.45    3.31
  -2  -7   4   58.09    4.38
  -2  -7   4   62.35    3.44
   2   7  -4   61.84    3.55
  -2  -7   4   61.61    3.96
  -2  -7   4   64.67    3.55
   2   7  -4   67.16    3.76
  -2  -7   4   64.06    4.29
   2   7  -3  105.01    4.36
   2   7  -3   98.75    4.23
   2   7  -3  102.90    4.33
   2   7  -3  102.21    4.33
   2   7  -3  111.79    4.49
  -2  -7   3   91.03    5.31
  -2  -7   3  105.36    4.46
   2   7  -3  111.22    5.01
  -2  -7   3  106.81    5.05
  -2  -7   3  104.67    4.50
  -2  -7   3   99.15    5.45
   2   7  -3  111.87    4.80
  -2  -7   2   15.35    1.68
  -2  -7   2   15.46    1.81
   2   7  -2   14.86    1.58
   2   7  -2   15.27    1.60
   2   7  -2   15.65    1.63
   2   7  -2   15.87    1.63
   2   7  -2   14.12    1.56
  -2  -7   2   16.39    2.18
  -2  -7   2   18.72    1.79
   2   7  -2   14.20    1.91
  -2  -7   2   11.94    1.96
   2   7  -2   17.19    1.79
   2   7  -1    0.04    0.53
   2   7  -1    0.37    0.55
   2   7  -1   -0.21    0.62
   2   7  -1    0.49    0.41
   2   7  -1    0.19    0.57
  -2  -7   1    0.23    0.51
  -2  -7   1    1.00    0.62
   2   7  -1   -0.05    0.90
  -2  -7   1    0.35    0.63
  -2  -7   1    0.54    0.81
   2   7   0   74.12    3.56
   2   7   0   74.34    3.56
  -2  -7   0   78.99    3.88
   2   7   0   80.31    5.03
  -2  -7   0   74.02    3.73
   2   7   0   83.89    3.80
   2   7   0   83.09    3.73
  -2  -7   0   78.60    5.14
   2   7   0   75.99    3.57
   2   7   1    3.39    0.85
   2   7   1    3.34    0.88
   2   7   1    4.75    0.96
   2   7   1    2.87    0.80
  -2  -7  -1    4.49    0.99
   2   7   1    3.10    1.32
  -2  -7  -1    3.17    0.89
   2   7   1    5.82    1.08
   2   7   2  101.44    4.32
   2   7   2  102.79    4.33
  -2  -7  -2  105.92    4.68
   2   7   2  102.94    6.31
  -2  -7  -2  103.00    4.57
   2   7   2  102.10    4.30
  -2  -7  -2   88.34    5.82
   2   7   2   94.10    4.23
   2   7   2   98.75    4.28
   2   7   3   31.36    2.38
   2   7   3   30.51    2.38
  -2  -7  -3   30.66    2.58
   2   7   3   28.10    2.28
   2   7   3   29.02    3.52
  -2  -7  -3   30.26    2.52
   2   7   3   33.24    2.45
  -2  -7  -3   31.74    3.59
   2   7   3   34.22    2.54
   2   7   3   26.78    2.24
   2   7   4   75.34    3.95
   2   7   4   72.48    3.83
   2   7   4   72.49    3.80
   2   7   4   77.19    3.92
   2   7   4   72.11    3.81
   2   7   4   74.81    5.94
  -2  -7  -4   70.61    4.01
   2   7   4   64.54    5.45
   2   7   4   76.95    3.93
  -2  -7  -4   72.13    5.65
   2   7   5    0.36    0.61
   2   7   5    0.34    0.60
   2   7   5   -0.22    0.57
   2   7   5    0.25    0.54
  -2  -7  -5   -0.79    0.80
   2   7   5   -0.20    0.73
  -2  -7  -5    0.73    0.63
  -2  -7  -5   -0.30    1.15
   2   7   5    0.29    1.58
   2   7   5    0.54    0.70
   2   7   6   23.65    2.31
   2   7   6   25.75    2.42
   2   7   6   21.53    3.71
  -2  -7  -6   18.42    3.28
  -2  -7  -6   24.60    2.56
   2   7   6   26.13    2.43
  -2  -7  -6   21.83    2.26
   2   7   6   23.10    2.27
   2   7   6   20.67    2.20
   2   7   6   26.03    2.44
   2   7   7   39.73    3.03
   2   7   7   31.61    2.75
  -2  -7  -7   34.09    4.52
   2   7   7   37.86    4.97
  -2  -7  -7   33.83    3.12
   2   7   7   32.43    2.84
   2   7   7   36.03    2.93
  -2  -7  -7   34.50    3.01
   2   7   7   41.41    3.08
   2   7   7   34.21    2.88
   2   7   8   56.09    3.74
   2   7   8   53.91    3.67
   2   7   8   58.06    3.82
   2   7   8   54.28    3.77
   2   7   8   60.52    3.90
  -2  -7  -8   55.21    4.03
  -2  -7  -8   64.16    4.29
   2   7   8   62.94    4.02
  -2  -7  -8   45.63    5.54
   2   8  -8    4.44    1.59
  -2  -8   7    0.35    1.07
   2   8  -7    0.28    0.88
   2   8  -7    2.53    1.22
   2   8  -7    0.72    0.69
  -2  -8   6   55.85    5.01
   2   8  -6   66.40    4.52
   2   8  -6   64.76    4.28
   2   8  -6   72.42    4.16
  -2  -8   5    4.56    1.55
   2   8  -5    3.22    1.03
   2   8  -5    3.02    1.14
  -2  -8   4    5.60    1.57
  -2  -8   4    3.25    1.03
  -2  -8   4    5.26    1.38
   2   8  -4    3.80    1.25
   2   8  -4    4.86    1.19
   2   8  -4    4.14    1.15
   2   8  -4    3.83    1.10
   2   8  -4    2.83    0.98
   2   8  -4    4.13    1.11
  -2  -8   4    5.32    1.24
  -2  -8   4    3.42    1.42
   2   8  -4    4.18    1.12
  -2  -8   3   -1.78    1.18
  -2  -8   3    0.57    0.73
  -2  -8   3    1.39    0.72
   2   8  -3   -1.80    1.02
   2   8  -3    0.73    0.60
   2   8  -3    0.15    0.63
   2   8  -3    0.37    0.58
   2   8  -3    0.09    0.59
   2   8  -3   -0.14    0.60
  -2  -8   3   -0.43    0.58
  -2  -8   3   -0.37    1.03
   2   8  -3   -0.49    0.73
   2   8  -2   13.52    1.70
   2   8  -2   13.34    1.69
   2   8  -2   15.51    1.80
   2   8  -2   13.31    1.69
   2   8  -2   11.98    1.65
  -2  -8   2   16.27    2.37
  -2  -8   2   11.07    1.59
   2   8  -2   13.15    2.04
  -2  -8   2   14.30    1.91
  -2  -8   2   13.62    1.80
  -2  -8   2   14.08    2.44
   2   8  -1   18.42    1.94
   2   8  -1   24.17    2.20
  -2  -8   1   21.12    2.96
  -2  -8   1   20.13    2.09
  -2  -8   1   18.27    2.05
   2   8  -1   17.62    2.57
   2   8  -1   20.80    2.08
   2   8  -1   19.78    1.99
   2   8  -1   19.64    1.99
   2   8   0  107.65    4.78
   2   8   0  108.78    4.78
   2   8   0  118.35    4.97
   2   8   0  108.05    4.75
  -2  -8   0  103.38    4.82
  -2  -8   0  112.41    5.07
   2   8   0   98.02    6.23
  -2  -8   0  112.48    6.83
   2   8   0  114.04    4.86
   2   8   1    6.87    1.25
   2   8   1    8.46    1.35
   2   8   1    6.58    1.26
   2   8   1    6.12    1.22
  -2  -8  -1    7.04    1.36
  -2  -8  -1    5.48    1.18
   2   8   1    6.65    1.83
  -2  -8  -1    6.18    1.87
   2   8   1    7.64    1.35
   2   8   2    5.19    1.18
   2   8   2    6.79    1.24
   2   8   2    4.59    1.09
   2   8   2    6.59    1.25
  -2  -8  -2    6.27    1.27
  -2  -8  -2    5.09    1.19
   2   8   2    1.56    1.25
  -2  -8  -2    3.40    1.54
   2   8   2    6.26    1.27
   2   8   3   90.39    4.44
   2   8   3   88.49    4.41
   2   8   3   83.80    4.35
   2   8   3   94.62    4.54
  -2  -8  -3   94.77    4.77
  -2  -8  -3   99.65    4.97
   2   8   3   95.81    6.90
  -2  -8  -3   92.00    6.70
   2   8   3   92.60    4.47
   2   8   4  104.71    4.87
   2   8   4  103.37    4.85
   2   8   4  105.96    4.92
   2   8   4   97.83    7.55
  -2  -8  -4   99.05    5.09
  -2  -8  -4  101.61    5.23
   2   8   4   98.91    7.43
   2   8   4  103.68    4.93
   2   8   4  106.92    4.95
  -2  -8  -4   98.12    7.22
   2   8   5   -1.10    0.68
   2   8   5    0.55    0.69
  -2  -8  -5   -0.26    0.78
  -2  -8  -5   -2.14    1.52
   2   8   5   -1.39    1.72
  -2  -8  -5   -0.40    0.99
   2   8   5   -0.26    0.68
   2   8   5   -0.29    0.63
   2   8   5    0.51    0.64
   2   8   6    9.32    2.96
  -2  -8  -6   15.83    2.20
  -2  -9   5   78.25    6.08
   2   9  -5   82.10    5.08
  -2  -9   4    7.55    2.06
  -2  -9   4   12.27    1.93
   2   9  -4   12.85    2.24
   2   9  -4   12.10    1.97
   2   9  -4   12.14    1.97
   2   9  -4    8.77    1.73
  -2  -9   4    7.87    1.58
   2   9  -4    9.34    1.71
  -2  -9   4   12.50    2.41
   2   9  -4   10.73    1.84
   2   9  -4   10.18    1.80
   2   9  -3   45.64    3.49
   2   9  -3   40.97    3.35
   2   9  -3   42.24    3.38
   2   9  -3   42.74    3.39
  -2  -9   3   37.21    3.91
  -2  -9   3   46.11    3.53
   2   9  -3   38.88    3.84
  -2  -9   3   35.45    4.02
   2   9  -3   44.66    3.44
  -2  -9   3   47.67    3.60
   2   9  -2   -0.09    0.69
   2   9  -2   -1.09    0.77
   2   9  -2    0.83    0.82
   2   9  -2   -0.61    0.75
   2   9  -2    1.12    0.84
  -2  -9   2    0.32    0.78
   2   9  -2   -0.09    1.13
  -2  -9   2    0.25    0.77
  -2  -9   2   -1.04    0.80
  -2  -9   2   -1.98    1.46
   2   9  -1   49.90    3.53
   2   9  -1   50.09    3.54
   2   9  -1   48.24    3.49
  -2  -9   1   46.79    4.76
  -2  -9   1   46.59    3.49
   2   9  -1   40.91    4.27
  -2  -9   1   46.97    3.60
   2   9  -1   44.90    3.36
   2   9  -1   48.64    3.46
  -2  -9   1   43.77    3.44
   2   9   0   64.64    4.00
  -2  -9   0   61.74    5.62
  -2  -9   0   64.94    4.09
   2   9   0   62.94    3.93
   2   9   0   68.55    4.06
   2   9   0   61.39    5.45
   2   9   0   60.84    3.88
   2   9   0   62.08    3.94
  -2  -9   0   61.91    4.05
   2   9   1  104.86    5.13
   2   9   1   96.89    4.95
  -2  -9  -1  106.91    7.50
  -2  -9  -1   96.98    5.10
   2   9   1   95.40    4.92
   2   9   1  102.64    5.03
   2   9   1   99.07    7.23
  -2  -9  -1   91.87    5.07
   2   9   1  108.84    5.17
   2   9   2   25.33    2.52
  -2  -9  -2   26.75    2.71
   2   9   2   25.85    2.53
   2   9   2   23.36    2.41
  -2  -9  -2   23.71    3.75
   3  -9  -4    8.56    1.97
   3  -9  -4   10.20    2.14
   3  -9  -4   10.04    2.09
   3  -9  -4   11.29    2.19
   3  -9  -3   48.97    4.24
   3  -9  -3   50.77    4.48
   3  -9  -3   50.28    4.48
  -3   9   3   41.45    3.93
   3  -9  -3   45.29    4.30
  -3   9   3   49.08    4.27
  -3   9   3   48.85    4.35
  -3   9   3   47.08    4.31
  -3   9   2   39.49    3.88
  -3   9   2   42.74    4.12
  -3   9   2   37.69    3.95
   3  -9  -2   40.01    3.70
   3  -9  -2   39.00    4.02
   3  -9  -2   44.18    4.21
  -3   9   2   44.78    4.11
   3  -9  -2   44.12    4.27
   3  -9  -2   35.27    2.98
  -3   9   2   37.55    4.90
  -3   9   2   42.47    4.54
  -3   9   1   -0.01    0.85
  -3   9   1    3.55    1.42
  -3   9   1    2.12    1.24
  -3   9   1   -1.84    1.24
   3  -9  -1    1.23    1.02
  -3   9   1    1.29    1.44
   3  -9  -1    0.78    1.11
  -3   9   1    1.58    1.23
   3  -9  -1    3.19    1.05
   3  -9  -1   -0.58    1.11
   3  -9  -1    1.84    1.28
  -3   9   0   31.33    3.63
   3  -9   0   37.01    3.31
   3  -9   0   29.51    3.62
   3  -9   0   37.68    3.96
  -3   9   0   31.96    3.68
  -3   9   0   31.03    3.67
   3  -9   0   37.37    3.24
  -3   9   0   34.30    4.07
   3  -9   0   29.44    3.60
  -3   9   0   33.57    3.70
  -3   9  -1   55.21    4.89
  -3   9  -1   56.70    5.00
  -3   9  -1   63.10    5.24
   3  -9   1   59.86    4.15
   3  -9   1   51.26    4.76
   3  -9   1   64.46    5.22
   3  -9   1   55.49    4.11
  -3   9  -1   61.82    5.40
  -3   9  -1   67.00    5.27
   3  -9   1   58.48    5.06
  -3   9  -2    3.59    1.24
   3  -9   2    5.49    1.54
  -3   9  -2    4.26    1.76
   3  -9   2    5.15    1.44
  -3   9  -3    9.52    2.21
  -3   9  -3    7.77    1.56
   3  -9   3    8.44    1.97
  -3   9  -4   36.33    3.10
   3  -9   4   34.31    3.73
   3  -8  -7   -0.16    0.63
   3  -8  -6   76.49    4.26
  -3   8   6   70.99    6.60
   3  -8  -6   81.45    4.18
  -3   8   6   73.52    5.78
   3  -8  -5    8.48    1.83
   3  -8  -5    9.25    1.45
   3  -8  -5    9.93    1.94
  -3   8   5   11.97    2.88
  -3   8   5    8.49    1.86
  -3   8   5    7.33    1.64
  -3   8   5   10.75    1.92
  -3   8   5    6.08    1.49
   3  -8  -5    9.03    1.81
   3  -8  -5    9.80    1.90
   3  -8  -5    8.79    1.48
  -3   8   5    8.63    2.05
  -3   8   4   -1.88    0.98
  -3   8   4   -0.64    0.80
  -3   8   4   -0.01    0.70
  -3   8   4   -0.83    0.84
   3  -8  -4    1.59    1.03
   3  -8  -4   -0.79    1.12
   3  -8  -4    0.44    0.87
   3  -8  -4    0.53    0.73
   3  -8  -4   -0.33    0.92
  -3   8   4    1.72    1.64
  -3   8   4   -0.18    0.84
  -3   8   3   15.73    2.26
  -3   8   3   16.92    2.33
  -3   8   3   21.28    2.62
  -3   8   3   20.48    2.62
   3  -8  -3   21.33    2.49
   3  -8  -3   13.39    2.18
   3  -8  -3   20.70    2.64
   3  -8  -3   15.76    2.43
   3  -8  -3   16.36    1.82
  -3   8   3   16.21    3.03
  -3   8   3   15.10    2.64
  -3   8   2   17.55    3.03
  -3   8   2   14.69    2.22
  -3   8   2   19.63    2.55
  -3   8   2   18.58    2.53
  -3   8   2   14.14    2.23
   3  -8  -2   21.09    2.68
   3  -8  -2   17.86    2.50
   3  -8  -2   13.03    2.19
   3  -8  -2   15.15    1.82
   3  -8  -2   17.59    2.17
  -3   8   2   17.49    2.71
   3  -8  -1    0.37    1.00
   3  -8  -1   -0.50    0.76
  -3   8   1    1.49    0.99
  -3   8   1   -1.45    0.90
  -3   8   1    0.37    0.96
  -3   8   1    0.93    0.89
   3  -8  -1    0.70    0.95
   3  -8  -1   -1.28    1.09
   3  -8  -1    1.71    0.92
  -3   8   1    0.65    0.89
   3  -8   0    0.14    0.78
   3  -8   0    0.44    0.70
  -3   8   0   -0.61    0.86
  -3   8   0   -0.59    0.79
  -3   8   0   -0.78    0.80
  -3   8   0    0.98    0.87
  -3   8   0   -0.01    0.81
   3  -8   0    0.25    0.79
   3  -8   0    0.73    0.97
   3  -8   0    0.06    0.71
  -3   8   0   -0.27    0.93
   3  -8   1   11.07    2.20
   3  -8   1   10.74    1.73
  -3   8  -1    9.92    1.67
  -3   8  -1   12.81    2.24
  -3   8  -1   13.05    2.24
  -3   8  -1   15.45    2.46
  -3   8  -1   12.85    2.31
   3  -8   1   12.84    2.33
   3  -8   1   12.03    2.23
   3  -8   1   11.74    1.68
  -3   8  -1   13.26    2.37
   3  -8   2    8.65    1.91
   3  -8   2    7.61    1.63
  -3   8  -2    7.47    1.39
  -3   8  -2    7.14    1.86
  -3   8  -2    7.08    1.84
  -3   8  -2    7.22    1.90
  -3   8  -2    5.12    1.66
   3  -8   2    5.76    1.67
   3  -8   2    8.61    1.97
   3  -8   2    4.97    1.22
  -3   8  -2    2.09    1.31
  -3   8  -3   26.03    3.41
  -3   8  -3   26.53    3.45
  -3   8  -3   30.85    3.70
   3  -8   3   28.94    2.54
   3  -8   3   25.13    3.31
   3  -8   3   29.97    3.56
  -3   8  -3   28.19    2.40
   3  -8   3   23.32    2.78
  -3   8  -3   28.91    3.48
   3  -8   3   25.12    3.31
  -3   8  -3   30.19    3.62
   3  -8   4   14.27    2.57
   3  -8   4   15.52    2.35
  -3   8  -4    9.41    1.41
  -3   8  -4   13.56    2.68
  -3   8  -4   10.73    2.32
  -3   8  -4   10.48    2.44
  -3   8  -4   13.56    2.61
   3  -8   4   12.08    2.46
   3  -8   4   10.15    2.22
   3  -8   4    9.99    1.59
  -3   8  -4    9.46    2.19
   3  -8   5  104.92    5.07
  -3   8  -5   99.69    7.08
   3  -8   5  112.85    7.42
   3  -8   5   97.91    6.21
  -3   8  -5  101.79    4.52
  -3   8  -5   98.34    7.15
  -3   8  -5  104.46    7.34
   3  -8   5   89.15    6.72
   3  -8   5  100.90    7.13
   3  -8   5  103.01    7.11
   3  -8   5   98.54    5.76
  -3   8  -5   94.68    6.59
   3  -8   6    1.87    1.32
   3  -8   6    1.22    1.28
  -3   8  -6    3.24    0.98
  -3   8  -6    2.02    1.54
  -3   8  -6    4.31    2.04
   3  -8   6    1.83    1.33
   3  -8   6    1.88    1.59
   3  -8   6    2.69    1.61
  -3   8  -6    2.74    1.63
  -3   8  -6    0.16    0.87
   3  -8   6    3.86    1.35
   3  -8   6    1.52    0.96
  -3   8  -7  161.85    9.83
  -3   8  -7  160.08    9.91
  -3   8  -7  136.48    9.24
  -3   8  -7  153.24    9.11
   3  -7  -8    7.12    1.46
   3  -7  -8    6.61    1.38
  -3   7   8    5.63    2.20
   3  -7  -7   37.18    2.91
   3  -7  -7   36.88    2.74
  -3   7   7   33.46    4.40
   3  -7  -6   13.97    1.64
  -3   7   6   14.08    2.78
  -3   7   6   12.08    2.18
   3  -7  -6   12.74    1.65
  -3   7   5  172.17    6.93
   3  -7  -5  176.23    7.24
   3  -7  -5  180.24    6.08
  -3   7   5  189.21    9.81
  -3   7   5  183.21    7.17
  -3   7   5  186.55    7.33
  -3   7   5  181.52    7.27
   3  -7  -5  184.58    6.39
   3  -7  -5  179.16    7.29
   3  -7  -5  177.32    7.22
   3  -7  -5  188.86    7.53
  -3   7   5  185.45    8.59
   3  -7  -4    0.83    0.93
   3  -7  -4    0.43    0.66
  -3   7   4    1.33    1.52
   3  -7  -4    0.05    0.88
  -3   7   4    0.35    0.77
  -3   7   4    0.72    0.77
  -3   7   4    1.33    0.81
  -3   7   4    0.16    0.72
   3  -7  -4   -0.13    0.72
   3  -7  -4    0.90    0.85
   3  -7  -4    2.66    0.87
  -3   7   4    2.35    1.26
  -3   7   3    1.28    0.83
  -3   7   3    3.19    1.12
  -3   7   3    2.73    0.98
  -3   7   3    2.46    1.06
   3  -7  -3    0.68    0.80
  -3   7   3    2.08    1.27
   3  -7  -3    1.86    1.04
   3  -7  -3    0.30    0.78
   3  -7  -3    2.79    0.86
   3  -7  -3    0.41    0.68
  -3   7   3    2.19    1.17
  -3   7   2  346.33   10.64
   3  -7  -2  367.72   11.10
   3  -7  -2  332.76    8.90
  -3   7   2  356.54   10.84
  -3   7   2  342.91   10.87
  -3   7   2  343.44   10.78
   3  -7  -2  342.97    9.49
   3  -7  -2  349.51   10.93
   3  -7  -2  346.16   10.76
  -3   7   2  344.89   12.66
  -3   7   2  355.10   12.05
   3  -7  -1    2.59    1.11
   3  -7  -1    1.96    0.78
  -3   7   1    0.90    0.68
  -3   7   1    0.75    0.73
  -3   7   1    1.97    0.93
  -3   7   1    1.03    0.76
  -3   7   1    2.82    1.12
   3  -7  -1    1.14    0.89
   3  -7  -1    0.80    1.00
   3  -7  -1    2.32    0.86
  -3   7   1    1.14    0.90
   3  -7   0    3.15    1.15
   3  -7   0    8.74    1.36
  -3   7   0    6.31    1.28
  -3   7   0    4.47    1.27
  -3   7   0    5.63    1.38
  -3   7   0    7.94    1.61
  -3   7   0    6.37    1.43
   3  -7   0    5.84    1.42
   3  -7   0    4.82    1.26
   3  -7   0    7.13    1.17
  -3   7   0    7.98    1.74
   3  -7   1   -0.29    0.96
   3  -7   1    0.90    0.62
  -3   7  -1   -0.03    0.63
  -3   7  -1   -0.23    0.67
  -3   7  -1    0.77    0.70
  -3   7  -1   -0.25    0.86
  -3   7  -1   -0.17    0.83
   3  -7   1    0.12    0.68
   3  -7   1    1.16    1.00
   3  -7   1    0.57    0.63
  -3   7  -1    1.37    0.94
  -3   7  -2   56.35    4.41
  -3   7  -2   54.47    4.39
  -3   7  -2   57.56    4.49
   3  -7   2   55.88    3.19
   3  -7   2   51.78    4.21
   3  -7   2   54.87    4.26
  -3   7  -2   56.41    3.05
   3  -7   2   59.06    3.81
  -3   7  -2   52.56    4.23
   3  -7   2   55.57    4.30
  -3   7  -2   58.07    4.53
  -3   7  -3  241.91    9.95
  -3   7  -3  235.96    9.95
  -3   7  -3  242.68   10.12
   3  -7   3  251.69    7.53
   3  -7   3  241.90    9.89
   3  -7   3  265.39   10.19
  -3   7  -3  244.57    6.91
   3  -7   3  245.99    8.78
  -3   7  -3  242.25    9.84
   3  -7   3  247.50    9.94
  -3   7  -3  236.39    9.81
   3  -7   4   24.38    2.20
   3  -7   4   21.09    2.91
   3  -7   4   22.02    2.62
  -3   7  -4   20.26    1.75
  -3   7  -4   22.45    3.04
  -3   7  -4   19.46    2.86
  -3   7  -4   21.53    3.01
  -3   7  -4   17.52    2.80
   3  -7   4   19.41    2.82
   3  -7   4   21.27    2.93
  -3   7  -4   20.73    2.78
  -3   7  -4   24.84    3.09
   3  -7   5    1.55    0.78
   3  -7   5   -1.12    1.03
   3  -7   5    1.23    1.18
  -3   7  -5    0.59    0.62
  -3   7  -5   -0.97    1.19
  -3   7  -5    1.71    1.33
  -3   7  -5    0.94    1.12
   3  -7   5    0.97    1.05
   3  -7   5    3.19    1.70
   3  -7   5    0.74    1.31
  -3   7  -5    1.09    1.05
  -3   7  -5    1.17    1.05
   3  -7   6  125.33    7.84
  -3   7  -6  137.43    8.27
   3  -7   6  127.77    7.15
  -3   7  -6  138.24    8.43
  -3   7  -6  136.74    8.40
   3  -7   6  131.63    8.08
   3  -7   6  131.05    8.06
   3  -7   6  132.43    8.09
  -3   7  -6  140.73    5.07
   3  -7   6  140.85    6.71
  -3   7  -6  112.90    7.20
   3  -7   6  145.06    5.80
   3  -7   7   11.41    2.55
  -3   7  -7    8.63    1.34
  -3   7  -7    4.95    1.85
   3  -7   7    8.31    2.19
   3  -7   7    9.73    2.49
   3  -7   7    7.74    2.19
  -3   7  -7    7.48    2.23
  -3   7  -7   11.27    2.45
  -3   7  -7    8.92    2.18
   3  -7   7    7.55    1.89
   3  -7   7    8.81    1.55
   3  -7   8   11.79    2.58
  -3   7  -8   11.96    2.86
  -3   7  -8    9.94    2.61
  -3   7  -8   16.01    3.12
   3  -7   8    8.44    2.30
   3  -7   8   10.46    2.59
   3  -7   8   10.95    2.67
   3  -7   8   13.38    1.88
  -3   7  -8   11.97    1.62
   3  -7   8   12.97    2.44
  -3   7  -8   11.69    2.69
  -3   6  10   57.74    6.20
   3  -6  -9   15.70    2.01
  -3   6   9   13.27    3.00
   3  -6  -9   19.48    2.16
   3  -6  -8  231.46    7.87
   3  -6  -8  235.82    7.56
   3  -6  -7   37.46    2.83
  -3   6   7   35.63    4.26
   3  -6  -7   37.92    2.65
  -3   6   6   11.72    2.45
   3  -6  -6   13.10    1.53
  -3   6   6    9.36    1.83
   3  -6  -6   13.32    1.64
  -3   6   5   18.67    2.88
  -3   6   5   16.91    1.91
  -3   6   5   13.06    1.75
  -3   6   5   14.57    1.79
   3  -6  -5   15.60    1.65
   3  -6  -5   15.86    1.89
   3  -6  -5   15.42    1.86
   3  -6  -5   13.81    1.77
  -3   6   5   16.21    1.86
   3  -6  -5   13.23    1.47
   3  -6  -5   13.70    1.76
  -3   6   5   18.16    2.48
  -3   6   4   59.46    4.88
  -3   6   4   61.02    3.65
  -3   6   4   61.93    3.73
  -3   6   4   57.06    3.63
   3  -6  -4   62.23    3.19
   3  -6  -4   55.65    3.55
   3  -6  -4   59.83    3.67
  -3   6   4   61.85    3.64
   3  -6  -4   62.17    3.76
   3  -6  -4   58.47    2.92
   3  -6  -4   59.70    3.37
  -3   6   4   60.67    4.36
  -3   6   3   21.48    2.92
  -3   6   3   20.33    2.12
   3  -6  -3   18.42    2.12
   3  -6  -3   17.87    1.56
  -3   6   3   16.73    1.97
  -3   6   3   19.09    2.13
  -3   6   3   14.31    1.87
   3  -6  -3   18.85    1.72
   3  -6  -3   18.48    2.09
   3  -6  -3   20.64    2.18
  -3   6   3   21.12    2.55
   3  -6  -3   18.19    1.79
  -3   6   2  594.56   14.30
   3  -6  -2  611.46   14.64
   3  -6  -2  566.69   12.35
  -3   6   2  545.71   13.78
  -3   6   2  592.79   14.36
  -3   6   2  591.56   14.45
  -3   6   2  583.45   14.51
   3  -6  -2  596.40   12.88
   3  -6  -2  602.01   14.57
   3  -6  -2  611.61   14.57
  -3   6   2  610.88   16.64
  -3   6   2  616.26   15.81
   3  -6  -1  299.08    9.43
  -3   6   1  296.09    9.24
   3  -6  -1  292.11    7.71
  -3   6   1  285.46    8.27
  -3   6   1  292.37    9.27
  -3   6   1  299.00    9.41
  -3   6   1  290.56    9.42
   3  -6  -1  290.26    7.77
   3  -6  -1  299.81    9.43
   3  -6  -1  308.85    9.46
  -3   6   1  304.21   10.51
  -3   6   1  297.07   10.11
  -3   6   0   44.61    3.40
  -3   6   0   45.18    3.49
  -3   6   0   53.57    3.74
   3  -6   0   49.75    2.71
   3  -6   0   50.08    3.60
   3  -6   0   55.33    3.73
  -3   6   0   47.05    2.71
   3  -6   0   47.93    2.83
   3  -6   0   41.14    3.31
  -3   6   0   47.34    3.45
  -3   6   0   50.92    3.86
  -3   6  -1  380.61   11.47
  -3   6  -1  377.74   11.60
  -3   6  -1  382.49   11.58
   3  -6   1  373.30    9.23
   3  -6   1  377.00   11.41
   3  -6   1  395.83   11.54
  -3   6  -1  385.09    8.93
   3  -6   1  404.07   10.15
  -3   6  -1  367.04   11.20
   3  -6   1  374.72   11.38
  -3   6  -1  400.25   12.04
   3  -6   2    0.76    0.59
   3  -6   2    2.00    1.04
   3  -6   2    0.42    0.67
  -3   6  -2    0.84    0.50
  -3   6  -2    1.34    0.83
  -3   6  -2    0.01    0.73
  -3   6  -2    0.21    0.70
  -3   6  -2    0.17    0.75
   3  -6   2    0.83    0.79
   3  -6   2    0.20    0.72
  -3   6  -2    0.32    0.64
  -3   6  -2    0.41    0.91
   3  -6   3    3.75    0.91
   3  -6   3    6.13    1.43
   3  -6   3    3.86    1.14
  -3   6  -3    2.71    0.67
  -3   6  -3    3.88    1.23
  -3   6  -3    5.30    1.55
  -3   6  -3    4.90    1.37
  -3   6  -3    6.23    1.53
   3  -6   3    3.84    1.30
   3  -6   3    2.42    1.13
  -3   6  -3    3.91    1.22
  -3   6  -3    3.43    1.18
   3  -6   4   91.07    4.10
  -3   6  -4   95.46    5.86
   3  -6   4  103.90    6.04
   3  -6   4   96.93    5.18
  -3   6  -4   87.46    3.41
  -3   6  -4   87.59    5.73
  -3   6  -4   98.26    6.03
   3  -6   4   88.14    5.68
   3  -6   4   86.22    5.56
   3  -6   4   84.40    5.47
  -3   6  -4   86.48    5.34
  -3   6  -4   92.04    5.50
   3  -6   5  133.40    5.21
   3  -6   5  134.73    7.29
  -3   6  -5  136.94    7.42
   3  -6   5  129.08    6.50
  -3   6  -5  131.67    4.56
  -3   6  -5  130.08    7.38
  -3   6  -5  128.59    7.34
   3  -6   5  128.69    7.27
   3  -6   5  128.55    7.23
   3  -6   5  131.88    7.23
  -3   6  -5  119.85    6.72
  -3   6  -5  127.10    6.69
   3  -6   6   54.62    4.80
  -3   6  -6   62.73    5.22
   3  -6   6   57.48    4.58
  -3   6  -6   55.17    5.01
  -3   6  -6   62.40    5.28
   3  -6   6   61.74    5.11
   3  -6   6   60.03    5.06
   3  -6   6   59.99    5.09
  -3   6  -6   55.30    3.06
   3  -6   6   58.06    3.90
  -3   6  -6   63.10    5.04
   3  -6   6   55.18    3.38
  -3   6  -7   43.84    4.67
  -3   6  -7   37.02    4.32
   3  -6   7   37.78    4.25
   3  -6   7   38.20    4.26
   3  -6   7   44.37    4.53
   3  -6   7   47.05    4.64
  -3   6  -7   38.70    4.40
  -3   6  -7   43.64    2.83
   3  -6   7   41.01    3.49
  -3   6  -7   41.68    4.34
   3  -6   7   41.02    3.00
  -3   6  -8  438.42   16.45
  -3   6  -8  451.72   16.72
   3  -6   8  452.39   16.38
   3  -6   8  446.22   16.16
   3  -6   8  448.70   16.16
   3  -6   8  470.23   12.16
  -3   6  -8  490.94   11.91
  -3   6  -8  441.01   14.98
  -3   6  -8  464.67   16.69
   3  -6   8  439.92   16.07
   3  -6   8  441.35   13.85
  -3   6  -8  459.63   16.26
   3  -6   9   -1.24    0.84
   3  -6   9    0.33    1.09
   3  -6   9   -1.02    1.45
   3  -6   9    1.86    1.49
  -3   6  -9   -0.33    1.04
  -3   6  -9   -0.93    0.74
   3  -6   9    1.30    1.07
   3  -6   9   -2.07    1.12
  -3   6  -9   -1.01    1.31
  -3   6 -10   81.37    6.58
   3  -5 -11   79.35    4.72
  -3   5  11   63.36    6.50
   3  -5 -10    6.53    1.37
   3  -5 -10    8.17    1.64
  -3   5  10    7.74    2.54
   3  -5  -9  135.92    5.64
   3  -5  -9  122.88    5.64
   3  -5  -8   20.55    2.00
   3  -5  -8   17.29    1.97
   3  -5  -7    3.54    0.96
   3  -5  -7    5.18    1.09
  -3   5   7    5.16    1.60
  -3   5   6   75.51    4.72
   3  -5  -6   87.18    3.73
  -3   5   6   76.46    5.59
   3  -5  -6   83.49    3.89
  -3   5   5   56.50    4.56
  -3   5   5   52.44    3.05
  -3   5   5   54.78    3.17
  -3   5   5   49.49    3.03
   3  -5  -5   55.86    2.96
   3  -5  -5   56.47    3.23
   3  -5  -5   53.76    3.12
  -3   5   5   48.91    2.92
   3  -5  -5   55.83    3.23
   3  -5  -5   56.26    2.80
   3  -5  -5   57.22    3.12
  -3   5   5   56.95    3.97
  -3   5   4   60.10    4.56
  -3   5   4   67.91    3.50
   3  -5  -4   68.49    3.63
   3  -5  -4   71.19    3.06
  -3   5   4   70.54    3.60
  -3   5   4   71.77    3.68
  -3   5   4   73.44    3.74
   3  -5  -4   69.43    3.19
   3  -5  -4   67.34    3.59
   3  -5  -4   70.51    3.63
   3  -5  -4   75.45    3.33
  -3   5   4   77.18    4.58
  -3   5   4   66.69    4.12
  -3   5   3   39.05    3.46
  -3   5   3   39.65    2.69
   3  -5  -3   36.03    2.62
   3  -5  -3   37.63    2.11
  -3   5   3   36.34    2.69
  -3   5   3   39.47    2.70
  -3   5   3   37.44    2.66
  -3   5   3   37.32    2.68
   3  -5  -3   39.63    2.27
   3  -5  -3   42.52    2.82
   3  -5  -3   35.55    2.59
  -3   5   3   34.70    2.93
  -3   5   3   38.40    3.15
   3  -5  -3   40.91    2.29
  -3   5   2   95.08    4.38
   3  -5  -2  101.95    4.61
   3  -5  -2   97.36    3.55
  -3   5   2   92.89    4.06
  -3   5   2   99.60    4.53
  -3   5   2  102.04    4.63
  -3   5   2   96.75    4.56
   3  -5  -2  101.93    3.72
   3  -5  -2  105.76    4.70
   3  -5  -2  101.24    4.56
  -3   5   2   97.32    5.36
  -3   5   2  106.17    5.31
   3  -5  -1  130.76    5.44
  -3   5   1  128.07    5.28
   3  -5  -1  134.68    4.40
  -3   5   1  124.39    4.36
  -3   5   1  129.33    5.39
  -3   5   1  133.35    5.56
  -3   5   1  123.80    5.34
   3  -5  -1  131.67    4.32
   3  -5  -1  128.98    5.41
   3  -5  -1  125.39    5.29
  -3   5   1  124.90    5.94
  -3   5   1  136.71    6.01
  -3   5   0   88.99    4.51
  -3   5   0   82.94    4.43
  -3   5   0   78.27    4.36
   3  -5   0   87.19    3.45
   3  -5   0   82.23    4.38
   3  -5   0   89.54    4.49
  -3   5   0   86.79    3.18
   3  -5   0   86.84    3.59
  -3   5   0   90.75    4.50
   3  -5   0   91.01    4.58
  -3   5   0   85.49    4.68
   3  -5   1   12.33    1.30
  -3   5  -1   15.96    1.95
   3  -5   1   13.29    1.81
   3  -5   1   16.34    1.59
  -3   5  -1   13.43    1.11
  -3   5  -1   15.95    1.96
  -3   5  -1   13.95    1.91
  -3   5  -1   13.12    1.81
   3  -5   1   16.62    2.01
   3  -5   1   16.91    1.99
  -3   5  -1   15.69    2.01
  -3   5  -1   12.95    1.65
  -3   5  -2  618.39   15.20
   3  -5   2  583.10   15.01
   3  -5   2  630.57   13.80
  -3   5  -2  599.16   11.49
  -3   5  -2  612.65   15.31
  -3   5  -2  589.41   15.20
  -3   5  -2  606.19   15.39
  -3   5  -2  585.09   14.44
   3  -5   2  601.98   15.15
   3  -5   2  596.28   15.06
   3  -5   2  610.07   12.74
  -3   5  -2  614.32   15.31
  -3   5  -3   91.15    5.16
   3  -5   3   95.32    5.27
   3  -5   3   97.31    4.58
  -3   5  -3   88.78    3.17
  -3   5  -3   93.34    5.31
  -3   5  -3   93.57    5.33
  -3   5  -3   96.19    5.42
  -3   5  -3   87.70    4.83
   3  -5   3   88.15    5.09
   3  -5   3   92.04    5.17
   3  -5   3   86.28    3.78
  -3   5  -3   89.04    5.00
   3  -5   4   18.61    1.81
   3  -5   4   19.19    2.42
   3  -5   4   16.40    2.02
  -3   5  -4   12.14    1.73
  -3   5  -4   14.85    1.36
  -3   5  -4   13.90    2.23
  -3   5  -4   14.44    2.27
  -3   5  -4   14.66    2.31
   3  -5   4   18.73    2.49
   3  -5   4   15.79    2.28
   3  -5   4   19.26    2.46
  -3   5  -4   16.48    2.24
  -3   5  -4   15.54    2.14
   3  -5   5 1214.98   27.06
  -3   5  -5 1239.62   27.33
  -3   5  -5 1136.67   25.48
   3  -5   5 1225.79   25.49
  -3   5  -5 1183.93   27.21
  -3   5  -5 1232.47   27.58
   3  -5   5 1222.62   27.29
   3  -5   5 1221.24   27.17
   3  -5   5 1218.01   27.09
  -3   5  -5 1202.93   22.12
  -3   5  -5 1143.14   25.02
  -3   5  -5 1231.08   26.57
   3  -5   5 1214.83   23.19
  -3   5  -6  479.09   15.39
  -3   5  -6  491.67   15.63
   3  -5   6  492.30   15.32
   3  -5   6  470.84   14.98
   3  -5   6  478.17   14.99
  -3   5  -6  448.92   13.81
   3  -5   6  494.48   15.21
  -3   5  -6  486.67   15.33
  -3   5  -6  479.14   11.30
  -3   5  -6  470.48   13.82
   3  -5   6  488.98   12.51
  -3   5  -6  489.45   14.90
   3  -5   6  490.99   11.98
   3  -5   7   24.92    2.18
  -3   5  -7   22.14    3.24
  -3   5  -7   27.45    3.61
  -3   5  -7   27.61    3.57
   3  -5   7   29.33    3.57
   3  -5   7   34.61    3.80
   3  -5   7   26.76    3.33
  -3   5  -7   26.57    3.16
   3  -5   7   33.48    3.71
  -3   5  -7   30.52    2.42
  -3   5  -7   26.73    3.16
   3  -5   7   29.64    2.84
  -3   5  -7   30.17    3.55
   3  -5   7   25.18    2.34
  -3   5  -8    0.94    1.40
  -3   5  -8    2.45    1.54
  -3   5  -8    1.47    1.29
   3  -5   8    3.54    1.45
   3  -5   8    1.46    1.27
  -3   5  -8    2.99    1.52
   3  -5   8    0.94    1.23
   3  -5   8    2.10    1.10
  -3   5  -8    1.80    1.23
  -3   5  -8    1.30    0.80
  -3   5  -8    1.98    1.46
   3  -5   8    3.49    1.21
   3  -5   8    3.34    1.12
   3  -5   8    0.81    0.75
   3  -5   9  127.56    5.83
  -3   5  -9  125.94    8.25
  -3   5  -9  134.62    8.56
   3  -5   9  138.12    8.41
   3  -5   9  144.32    8.59
  -3   5  -9  133.98    8.10
   3  -5   9  133.39    8.28
   3  -5   9  136.73    5.96
  -3   5  -9  134.17    6.02
  -3   5  -9  144.43    8.12
   3  -5   9  132.67    6.95
  -3   5  -9  132.43    8.29
  -3   5  -9  125.39    8.17
   3  -5   9  142.53    8.50
  -3   5 -10   28.31    3.92
  -3   5 -10   39.02    4.72
  -3   5 -10   35.49    3.20
  -3   5 -10   26.86    3.70
   3  -5  10   39.51    3.34
  -3   5 -11   37.26    4.80
   3  -5  11   31.66    3.22
   3  -4 -12    1.21    1.22
  -3   4  12    1.94    1.57
   3  -4 -12    1.02    1.03
  -3   4  11   24.30    3.80
   3  -4 -11   30.76    3.04
   3  -4 -11   28.93    3.73
   3  -4 -11   31.63    2.97
  -3   4  10   82.22    6.72
   3  -4 -10  103.62    5.26
   3  -4 -10   77.84    5.71
   3  -4 -10  106.97    5.10
  -3   4   9   16.79    2.94
   3  -4  -9   14.45    1.84
   3  -4  -9   16.62    2.51
   3  -4  -9   17.61    1.93
  -3   4   8  234.37   10.52
   3  -4  -8  248.84    7.85
   3  -4  -8  238.42    9.09
   3  -4  -8  242.30    7.41
   3  -4  -7  218.50    6.68
   3  -4  -7  236.20    7.20
  -3   4   7  216.28    9.56
  -3   4   6   27.36    2.63
   3  -4  -6   32.50    2.14
  -3   4   6   29.58    3.27
   3  -4  -6   29.09    2.19
  -3   4   5  191.43    8.25
  -3   4   5  201.76    5.95
   3  -4  -5  194.37    6.02
   3  -4  -5  197.96    5.61
  -3   4   5  194.31    7.29
  -3   4   5  206.01    6.05
  -3   4   5  202.35    6.07
  -3   4   5  195.34    6.03
   3  -4  -5  203.23    5.92
   3  -4  -5  193.37    6.04
   3  -4  -5  197.00    5.99
   3  -4  -5  198.13    5.60
  -3   4   5  192.48    6.97
  -3   4   4   43.33    3.59
  -3   4   4   47.97    2.66
   3  -4  -4   38.76    2.48
   3  -4  -4   39.63    2.12
  -3   4   4   40.02    3.07
  -3   4   4   37.81    2.65
  -3   4   4   44.85    2.60
  -3   4   4   44.79    2.63
  -3   4   4   43.70    2.62
   3  -4  -4   45.75    2.38
   3  -4  -4   42.15    2.58
   3  -4  -4   41.13    2.52
   3  -4  -4   50.62    2.34
  -3   4   4   41.19    3.02
  -3   4   3   89.16    4.93
  -3   4   3   93.15    3.91
   3  -4  -3   95.17    4.04
  -3   4   3   93.90    4.67
   3  -4  -3   86.87    3.11
  -3   4   3   86.27    3.75
  -3   4   3   91.49    3.93
  -3   4   3   91.97    3.97
  -3   4   3   95.57    4.08
   3  -4  -3   87.10    3.31
   3  -4  -3   88.94    3.93
   3  -4  -3   96.28    4.03
   3  -4  -3   96.45    3.29
  -3   4   3   88.07    4.49
  -3   4   2   12.03    1.78
   3  -4  -2   13.77    1.54
  -3   4   2   14.89    1.59
   3  -4  -2   12.10    1.09
  -3   4   2   12.87    1.22
  -3   4   2   13.56    1.53
  -3   4   2   12.00    1.51
  -3   4   2   16.68    1.72
   3  -4  -2   13.82    1.23
   3  -4  -2   14.09    1.57
   3  -4  -2   13.96    1.57
  -3   4   2   15.63    1.82
  -3   4   2   12.36    1.69
   3  -4  -2   14.21    1.20
  -3   4   1 1537.19   28.37
   3  -4  -1 1547.42   28.55
   3  -4  -1 1547.91   26.41
  -3   4   1 1496.98   26.03
  -3   4   1 1538.43   28.55
  -3   4   1 1519.53   28.59
  -3   4   1 1574.84   28.70
   3  -4  -1 1565.84   26.54
   3  -4  -1 1566.36   28.62
   3  -4  -1 1573.15   28.54
  -3   4   1 1602.79   29.68
  -3   4   1 1580.51   29.51
  -3   4   0    0.55    0.53
   3  -4   0    1.72    0.59
   3  -4   0    0.46    0.65
   3  -4   0    0.43    0.45
  -3   4   0    0.69    0.31
  -3   4   0    0.11    0.50
  -3   4   0    0.83    0.64
  -3   4   0    0.45    0.57
  -3   4   0    1.09    0.60
   3  -4   0    0.13    0.62
   3  -4   0   -0.05    0.58
  -3   4   0    0.43    0.54
  -3   4   0    0.93    0.53
  -3   4  -1  187.90    6.71
   3  -4   1  181.15    6.64
   3  -4   1  192.79    5.75
  -3   4  -1  186.45    4.40
  -3   4  -1  188.83    6.79
  -3   4  -1  184.62    6.77
  -3   4  -1  187.19    6.87
  -3   4  -1  185.89    6.25
   3  -4   1  189.40    6.79
   3  -4   1  192.80    6.79
   3  -4   1  196.09    5.54
  -3   4  -1  199.58    7.04
  -3   4  -2 1274.64   25.58
   3  -4   2 1294.99   25.63
  -3   4  -2 1380.43   26.03
   3  -4   2 1342.08   24.10
  -3   4  -2 1304.66   21.75
  -3   4  -2 1246.98   23.73
  -3   4  -2 1258.87   25.68
  -3   4  -2 1255.45   25.74
  -3   4  -2 1250.59   25.82
   3  -4   2 1257.89   25.61
   3  -4   2 1297.41   25.73
   3  -4   2 1259.13   23.90
   3  -4   2 1297.78   25.66
  -3   4  -2 1314.53   25.18
   3  -4   2 1276.80   23.31
   3  -4   3   10.29    0.90
   3  -4   3    9.24    1.25
   3  -4   3   13.40    1.86
   3  -4   3    9.95    1.41
  -3   4  -3   11.73    1.53
  -3   4  -3   11.22    1.06
  -3   4  -3   10.58    1.68
  -3   4  -3   12.25    1.84
  -3   4  -3   10.74    1.72
   3  -4   3   14.52    1.99
   3  -4   3   10.42    1.68
   3  -4   3    8.77    1.26
   3  -4   3   10.78    1.69
  -3   4  -3    8.81    1.55
  -3   4  -3   11.31    1.68
   3  -4   4  532.36   11.07
   3  -4   4  556.49   14.78
  -3   4  -4  561.31   14.89
   3  -4   4  574.39   13.67
  -3   4  -4  525.63   13.83
  -3   4  -4  562.06   11.58
  -3   4  -4  545.13   13.52
  -3   4  -4  562.44   15.05
  -3   4  -4  543.42   14.91
   3  -4   4  574.93   15.03
   3  -4   4  543.13   14.71
   3  -4   4  570.83   14.90
  -3   4  -4  510.94   13.14
  -3   4  -4  559.06   14.41
   3  -4   4  551.59   12.47
   3  -4   5  159.45    5.16
   3  -4   5  155.37    7.25
  -3   4  -5  165.01    7.54
  -3   4  -5  156.55    6.66
   3  -4   5  160.18    6.66
  -3   4  -5  168.65    7.69
  -3   4  -5  169.70    7.77
   3  -4   5  161.69    7.46
   3  -4   5  182.50    7.85
   3  -4   5  160.19    7.37
  -3   4  -5  163.50    6.77
  -3   4  -5  157.88    5.34
  -3   4  -5  168.20    6.81
  -3   4  -5  185.57    7.70
   3  -4   5  166.28    5.95
   3  -4   6  175.56    6.00
  -3   4  -6  178.11    8.41
  -3   4  -6  195.80    8.77
   3  -4   6  194.97    8.58
   3  -4   6  190.24    8.48
   3  -4   6  190.51    8.44
  -3   4  -6  190.36    7.85
  -3   4  -6  195.04    8.66
   3  -4   6  191.33    8.44
  -3   4  -6  183.77    6.26
  -3   4  -6  202.38    7.99
   3  -4   6  194.09    6.53
  -3   4  -6  175.84    8.03
   3  -4   6  188.96    6.67
   3  -4   7  230.85    7.49
  -3   4  -7  234.36   10.15
  -3   4  -7  231.62   10.12
   3  -4   7  251.07   10.21
   3  -4   7  236.95    9.98
   3  -4   7  243.27   10.06
  -3   4  -7  220.31    9.21
  -3   4  -7  255.42   10.42
   3  -4   7  216.89    9.59
  -3   4  -7  232.93    7.69
  -3   4  -7  250.27    9.54
   3  -4   7  211.37    7.72
  -3   4  -7  234.19    9.80
   3  -4   7  223.84    7.66
   3  -4   8  170.71    6.73
  -3   4  -8  177.37    9.06
  -3   4  -8  166.24    8.85
   3  -4   8  181.19    8.95
   3  -4   8  185.50    9.04
   3  -4   8  180.12    7.29
  -3   4  -8  188.47    9.14
  -3   4  -8  172.55    8.51
   3  -4   8  155.79    8.37
  -3   4  -8  174.48    6.89
  -3   4  -8  181.01    8.51
   3  -4   8  175.17    6.86
  -3   4  -8  166.25    8.72
   3  -4   8  176.63    8.83
   3  -4   9   24.83    3.37
  -3   4  -9   23.78    3.51
  -3   4  -9   29.13    3.81
   3  -4   9   30.98    3.80
   3  -4   9   30.77    3.80
   3  -4   9   30.67    3.75
   3  -4   9   31.05    2.85
  -3   4  -9   28.12    3.60
   3  -4   9   31.05    3.79
  -3   4  -9   34.77    4.07
  -3   4  -9   28.40    2.84
  -3   4  -9   31.09    3.65
   3  -4   9   27.89    2.76
  -3   4 -10    3.91    1.63
  -3   4 -10    8.10    2.25
  -3   4 -10   13.54    2.20
  -3   4 -10   11.38    2.41
   3  -4  10    4.79    1.45
  -3   4 -11  208.68   11.25
   3  -4  11  214.32    9.07
  -3   4 -11  233.61   11.95
  -3   4 -11  239.54    9.52
  -3   4 -11  235.89   11.47
  -3   3  13   51.80    5.77
   3  -3 -13   56.84    4.29
  -3   3  12   65.47    6.26
   3  -3 -12   68.44    4.77
   3  -3 -12   66.93    5.86
   3  -3 -12   63.46    4.34
  -3   3  11   20.79    3.38
   3  -3 -11   29.93    2.95
   3  -3 -11   26.89    3.56
   3  -3 -11   29.06    2.78
  -3   3  10    9.83    2.27
   3  -3 -10   11.38    1.80
   3  -3 -10    9.84    2.15
   3  -3 -10   10.81    1.66
  -3   3   9  209.67    9.88
   3  -3  -9  221.67    7.58
   3  -3  -9  216.33    9.13
   3  -3  -9  206.49    7.00
  -3   3   8    2.25    1.16
   3  -3  -8    2.24    0.97
   3  -3  -8    0.65    0.75
   3  -3  -8    1.63    0.77
  -3   3   7  443.14   14.16
   3  -3  -7  466.07   11.11
   3  -3  -7  460.68   12.77
   3  -3  -7  480.60   10.77
  -3   3   6  146.86    7.06
  -3   3   6  148.87    6.10
   3  -3  -6  157.96    4.94
   3  -3  -6  161.20    6.27
   3  -3  -6  171.83    5.44
  -3   3   5   74.89    4.67
  -3   3   5   77.99    3.16
  -3   3   5   78.61    3.21
  -3   3   5   74.69    3.16
   3  -3  -5   77.23    3.27
   3  -3  -5   76.68    3.22
   3  -3  -5   75.63    3.15
  -3   3   5   77.53    3.13
   3  -3  -5   78.67    3.23
  -3   3   5   73.90    4.05
   3  -3  -5   79.57    3.06
   3  -3  -5   73.46    2.69
   3  -3  -5   72.81    3.70
  -3   3   5   71.78    3.83
  -3   3   4 1691.32   32.83
   3  -3  -4 1700.81   29.61
  -3   3   4 1704.83   29.44
  -3   3   4 1755.36   31.80
   3  -3  -4 1682.01   28.57
  -3   3   4 1710.37   29.53
  -3   3   4 1707.99   29.59
  -3   3   4 1684.26   29.63
   3  -3  -4 1702.19   29.00
   3  -3  -4 1691.13   29.59
   3  -3  -4 1709.19   29.56
   3  -3  -4 1715.65   28.12
  -3   3   4 1736.27   31.40
   3  -3  -3    2.32    0.49
  -3   3   3    3.55    1.01
   3  -3  -3    1.85    0.68
   3  -3  -3    2.21    0.52
  -3   3   3    3.19    0.66
  -3   3   3    3.24    0.76
  -3   3   3    3.35    0.77
  -3   3   3    2.48    0.73
  -3   3   3    3.69    0.81
   3  -3  -3    2.39    0.69
   3  -3  -3    2.31    0.70
   3  -3  -3    1.92    0.50
  -3   3   3    3.54    1.03
  -3   3   3    2.21    0.84
   3  -3  -2    1.58    0.45
  -3   3   2    1.99    0.84
   3  -3  -2    2.60    0.73
   3  -3  -2    2.32    0.48
  -3   3   2    1.47    0.41
  -3   3   2    2.69    0.74
  -3   3   2    2.66    0.74
  -3   3   2    2.41    0.74
  -3   3   2    3.12    0.78
   3  -3  -2    2.95    0.78
   3  -3  -2    1.51    0.65
  -3   3   2    1.08    0.33
   3  -3  -2    0.94    0.44
  -3   3   2    1.22    0.71
  -3   3   2    4.40    1.02
  -3   3   1    2.19    0.75
   3  -3  -1    1.33    0.47
   3  -3  -1    1.94    0.66
   3  -3  -1    2.87    0.54
  -3   3   1    2.31    0.38
  -3   3   1    3.37    0.86
  -3   3   1    2.52    0.81
  -3   3   1    3.01    0.76
  -3   3   1    2.27    0.74
   3  -3  -1    4.35    0.92
   3  -3  -1    2.23    0.71
  -3   3   1    2.66    0.88
  -3   3   1    2.65    0.79
  -3   3   1    2.38    0.55
  -3   3   0   23.64    2.00
  -3   3   0   27.84    2.23
   3  -3   0   23.29    2.04
   3  -3   0   23.63    1.57
  -3   3   0   28.20    2.34
  -3   3   0   22.50    1.04
  -3   3   0   28.97    2.31
  -3   3   0   26.24    2.22
  -3   3   0   28.70    2.32
  -3   3   0   27.39    1.90
   3  -3   0   26.31    2.24
   3  -3   0   24.64    2.13
   3  -3   0   26.47    1.76
  -3   3   0   27.16    2.30
  -3   3  -1  363.43    8.92
   3  -3   1  379.70    9.94
  -3   3  -1  366.92    9.85
  -3   3  -1  363.35    9.90
   3  -3   1  383.12    8.62
  -3   3  -1  350.99    6.98
  -3   3  -1  349.82    8.19
  -3   3  -1  372.07    9.99
  -3   3  -1  377.86   10.10
   3  -3   1  364.35    9.88
   3  -3   1  373.50    9.93
   3  -3   1  375.42    9.04
   3  -3   1  351.66    9.71
  -3   3  -1  363.11    9.24
   3  -3   1  371.23    8.66
   3  -3   2  897.40   15.67
   3  -3   2  925.04   19.45
  -3   3  -2  937.36   19.53
   3  -3   2  984.72   18.05
  -3   3  -2  933.82   19.31
  -3   3  -2  927.00   16.25
   3  -3   2  888.10   16.85
  -3   3  -2  939.72   17.92
  -3   3  -2  926.28   19.63
  -3   3  -2  937.85   19.74
   3  -3   2  945.87   19.65
   3  -3   2  910.57   17.87
   3  -3   2  952.92   19.67
   3  -3   2  930.50   19.51
  -3   3  -2  864.20   17.21
  -3   3  -2  945.74   19.04
   3  -3   2  924.96   17.87
   3  -3   3  531.41   10.77
   3  -3   3  543.58   13.84
  -3   3  -3  573.87   14.14
  -3   3  -3  547.15   13.38
   3  -3   3  586.25   12.74
  -3   3  -3  575.08   12.82
  -3   3  -3  545.04   11.18
  -3   3  -3  555.42   14.10
  -3   3  -3  560.09   14.17
   3  -3   3  547.95   13.94
   3  -3   3  569.25   14.08
   3  -3   3  537.62   11.81
   3  -3   3  556.72   13.96
  -3   3  -3  545.15   12.35
  -3   3  -3  544.44   13.51
   3  -3   3  568.85   12.50
   3  -3   4  176.13    5.32
   3  -3   4  182.35    7.27
  -3   3  -4  191.70    7.52
   3  -3   4  192.87    6.63
  -3   3  -4  181.95    6.75
  -3   3  -4  179.59    5.57
  -3   3  -4  197.91    6.84
  -3   3  -4  193.46    7.63
  -3   3  -4  190.84    7.60
   3  -3   4  189.89    7.46
   3  -3   4  191.33    7.45
   3  -3   4  175.17    5.42
   3  -3   4  195.29    7.48
  -3   3  -4  178.63    6.46
  -3   3  -4  188.26    7.19
   3  -3   4  178.44    6.17
   3  -3   5  374.36    9.48
  -3   3  -5  379.21   11.94
   3  -3   5  401.28   12.03
  -3   3  -5  365.08   10.59
  -3   3  -5  400.12    9.87
  -3   3  -5  393.50   11.13
  -3   3  -5  385.64   12.12
  -3   3  -5  389.36   12.19
   3  -3   5  382.06   11.86
   3  -3   5  401.05   12.01
   3  -3   5  403.33   12.06
  -3   3  -5  392.52   11.12
  -3   3  -5  383.38   11.68
   3  -3   5  386.53   10.38
  -3   3  -6  786.49   19.76
   3  -3   6  790.81   19.46
  -3   3  -6  759.90   16.82
  -3   3  -6  822.28   18.84
   3  -3   6  735.65   16.48
  -3   3  -6  792.79   19.92
  -3   3  -6  790.13   19.93
   3  -3   6  797.53   19.64
   3  -3   6  791.11   19.48
  -3   3  -6  765.17   18.47
   3  -3   6  786.23   19.45
   3  -3   6  777.26   16.08
  -3   3  -6  776.14   19.31
   3  -3   6  773.20   17.31
   3  -3   7    5.41    1.53
  -3   3  -7    1.51    0.80
  -3   3  -7    1.80    1.12
   3  -3   7    2.43    1.01
  -3   3  -7    2.21    1.21
  -3   3  -7    1.77    1.21
  -3   3  -7    1.04    1.04
   3  -3   7    0.73    1.01
   3  -3   7    0.41    0.97
  -3   3  -7    0.29    0.73
   3  -3   7   -0.38    0.85
   3  -3   7    0.67    0.63
  -3   3  -7    1.86    1.14
   3  -3   7    0.25    0.67
  -3   3  -8  226.23   10.09
   3  -3   8  243.15   10.31
   3  -3   8  233.03    9.98
   3  -3   8  230.19    9.93
  -3   3  -8  247.08   10.33
  -3   3  -8  225.04    9.65
   3  -3   8  241.66   10.13
  -3   3  -8  242.84   10.35
   3  -3   8  244.02   10.16
  -3   3  -8  236.83    8.50
  -3   3  -8  239.62    9.72
   3  -3   8  238.78    8.50
   3  -3   8  227.18    8.33
  -3   3  -9   26.07    3.48
  -3   3  -9   29.03    3.70
   3  -3   9   26.96    3.47
   3  -3   9   31.65    3.65
   3  -3   9   26.02    3.36
   3  -3   9   24.97    2.66
  -3   3  -9   28.43    3.56
   3  -3   9   31.39    3.67
   3  -3   9   24.87    2.79
  -3   3  -9   29.70    3.02
  -3   3  -9   32.29    3.61
  -3   3  -9   27.90    3.58
   3  -3   9   24.62    3.23
   3  -3  10    0.78    0.95
  -3   3 -10    1.28    0.87
  -3   3 -10    0.38    1.10
  -3   3 -10    1.51    1.25
  -3   3 -10    0.14    0.95
  -3   3 -11   14.22    2.94
  -3   3 -11   18.23    3.27
  -3   3 -11   11.05    2.72
  -3   3 -11   19.09    2.77
  -3   3 -11   17.66    3.13
   3  -3  11   17.42    2.68
  -3   3 -12   88.03    7.40
  -3   3 -12   92.68    7.81
   3  -3  12   94.01    6.32
  -3   2  13   10.74    2.81
   3  -2 -13    9.99    2.03
   3  -2 -13    7.87    2.35
   3  -2 -13   11.70    2.05
  -3   2  12   41.01    4.72
   3  -2 -12   47.40    3.93
   3  -2 -12   49.28    5.09
   3  -2 -12   41.67    3.46
  -3   2  11   47.44    4.89
   3  -2 -11   47.91    3.72
   3  -2 -11   50.50    4.81
   3  -2 -11   48.34    3.50
  -3   2  10  306.78   12.22
  -3   2  10  296.65   10.28
   3  -2 -10  305.75    9.22
   3  -2 -10  309.99    9.69
   3  -2 -10  302.58   11.76
  -3   2   9   88.74    5.94
  -3   2   9   76.55    4.61
   3  -2  -9   83.85    4.10
   3  -2  -9   74.47    4.90
   3  -2  -9   78.89    4.22
   3  -2  -9   84.23    5.51
  -3   2   8  105.33    6.26
  -3   2   8  108.39    5.15
   3  -2  -8  116.50    4.58
   3  -2  -8  105.52    5.50
   3  -2  -8  107.31    5.85
  -3   2   7  342.93    9.55
  -3   2   7  365.83   11.87
   3  -2  -7  358.84    8.69
   3  -2  -7  346.21   10.18
   3  -2  -7  363.80    9.19
   3  -2  -7  346.92   10.69
  -3   2   6    3.15    0.73
  -3   2   6    3.69    1.26
   3  -2  -6    4.93    1.07
   3  -2  -6    6.14    0.88
  -3   2   6    3.67    1.02
   3  -2  -6    3.05    0.95
  -3   2   6    4.22    0.93
   3  -2  -6    4.71    0.85
  -3   2   5  591.43   12.41
  -3   2   5  604.07   15.28
  -3   2   5  601.84   11.83
   3  -2  -5  593.57   11.86
  -3   2   5  642.51   14.19
   3  -2  -5  631.00   11.90
  -3   2   5  603.94   11.92
  -3   2   5  608.55   11.97
  -3   2   5  599.24   11.92
   3  -2  -5  676.54   12.58
   3  -2  -5  594.36   11.89
   3  -2  -5  610.49   12.99
   3  -2  -5  590.70   11.83
   3  -2  -5  584.38   10.77
   3  -2  -5  638.80   13.84
  -3   2   5  625.24   13.72
  -3   2   4   49.66    2.18
  -3   2   4   53.76    3.56
  -3   2   4   54.06    2.47
   3  -2  -4   51.99    2.46
   3  -2  -4   53.16    2.16
  -3   2   4   54.07    3.20
   3  -2  -4   47.09    1.78
  -3   2   4   50.03    2.42
  -3   2   4   50.77    2.45
  -3   2   4   55.78    2.56
   3  -2  -4   58.01    2.46
   3  -2  -4   51.82    2.46
   3  -2  -4   48.26    2.37
   3  -2  -4   51.93    2.42
  -3   2   4   55.73    3.18
   3  -2  -4   51.05    1.80
   3  -2  -4   55.52    2.79
  -3   2   4   46.57    2.91
  -3   2   3   47.37    1.74
  -3   2   3   55.68    3.43
   3  -2  -3   55.40    2.64
  -3   2   3   55.84    2.64
   3  -2  -3   55.79    2.06
  -3   2   3   60.25    3.32
  -3   2   3   57.49    2.70
  -3   2   3   55.84    2.68
  -3   2   3   60.07    2.79
   3  -2  -3   59.10    2.32
   3  -2  -3   54.43    2.65
   3  -2  -3   53.09    2.59
  -3   2   3   56.00    3.00
   3  -2  -3   56.93    2.03
  -3   2   3   55.13    3.15
   3  -2  -2 1451.86   23.80
  -3   2   2 1446.48   26.53
  -3   2   2 1451.62   25.22
   3  -2  -2 1439.33   25.20
   3  -2  -2 1390.35   23.23
  -3   2   2 1515.44   26.59
  -3   2   2 1302.84   22.73
  -3   2   2 1416.42   25.22
  -3   2   2 1445.81   25.33
  -3   2   2 1427.23   25.34
   3  -2  -2 1436.90   25.26
   3  -2  -2 1441.59   25.26
   3  -2  -2 1431.16   25.20
  -3   2   2 1424.47   25.15
  -3   2   2 1344.52   23.01
   3  -2  -2 1431.36   23.62
  -3   2   2 1469.27   26.40
   3  -2  -1  143.63    4.28
  -3   2   1  136.06    4.98
   3  -2  -1  143.59    4.94
  -3   2   1  143.81    4.95
  -3   2   1  141.03    5.26
   3  -2  -1  145.30    3.81
  -3   2   1  137.05    2.85
  -3   2   1  136.45    4.91
  -3   2   1  148.91    5.09
   3  -2  -1  146.67    5.04
   3  -2  -1  139.69    4.91
   3  -2  -1  145.08    4.81
   3  -2  -1  143.31    4.96
  -3   2   1  141.00    4.32
  -3   2   1  133.69    4.12
  -3   2   1  144.15    5.31
   3  -2   0  445.77    9.80
  -3   2   0  444.18   10.07
   3  -2   0  472.11   10.81
  -3   2   0  459.17   10.77
   3  -2   0  465.83    9.20
  -3   2   0  456.77   10.95
  -3   2   0  420.77    7.62
  -3   2   0  456.42   10.84
  -3   2   0  443.13   10.78
   3  -2   0  453.49   10.77
   3  -2   0  461.66   10.17
   3  -2   0  457.20   10.75
   3  -2   0  459.11   10.76
  -3   2   0  413.31    8.80
  -3   2   0  430.62    9.78
  -3   2   0  464.18   11.03
   3  -2   1  428.41    9.88
  -3   2  -1  416.76    9.12
   3  -2   1  389.85    7.49
   3  -2   1  417.78   10.55
  -3   2  -1  442.90   10.77
  -3   2  -1  478.22   10.99
   3  -2   1  459.11    9.35
  -3   2  -1  414.38    8.02
   3  -2   1  424.55    9.08
  -3   2  -1  450.25   10.92
  -3   2  -1  453.35   10.97
   3  -2   1  421.50   10.66
   3  -2   1  435.22   10.72
   3  -2   1  472.57    9.94
  -3   2  -1  403.25    8.28
   3  -2   1  448.38   10.79
  -3   2  -1  440.82   10.16
  -3   2  -1  420.88   10.55
   3  -2   2  268.27    7.48
  -3   2  -2  259.86    6.18
   3  -2   2  255.62    5.97
   3  -2   2  272.28    8.17
  -3   2  -2  272.38    8.23
  -3   2  -2  276.72    8.01
   3  -2   2  278.06    7.16
   3  -2   2  258.28    6.17
  -3   2  -2  254.66    6.23
  -3   2  -2  267.89    8.27
  -3   2  -2  262.87    8.23
   3  -2   2  272.41    8.24
   3  -2   2  272.95    8.21
   3  -2   2  278.11    7.05
   3  -2   2  275.26    8.22
  -3   2  -2  258.08    6.63
  -3   2  -2  271.30    7.86
  -3   2  -2  274.10    8.09
   3  -2   3    0.28    0.48
  -3   2  -3    0.63    0.27
   3  -2   3    0.59    0.40
   3  -2   3    0.11    0.55
   3  -2   3    1.05    0.65
   3  -2   3    1.22    0.36
  -3   2  -3   -0.06    0.43
  -3   2  -3   -0.03    0.53
  -3   2  -3    0.77    0.55
  -3   2  -3    0.24    0.55
  -3   2  -3    0.06    0.55
   3  -2   3    0.63    0.57
   3  -2   3   -0.04    0.37
   3  -2   3   -0.09    0.63
  -3   2  -3    1.48    0.59
   3  -2   3   -0.26    0.66
  -3   2  -3   -0.14    0.52
  -3   2  -3   -0.10    0.53
  -3   2  -3    0.00    0.51
   3  -2   4  171.68    6.21
   3  -2   4  173.05    5.55
  -3   2  -4  157.59    6.67
   3  -2   4  167.78    6.75
  -3   2  -4  164.82    6.11
  -3   2  -4  179.53    6.36
  -3   2  -4  164.50    5.56
  -3   2  -4  179.60    7.12
  -3   2  -4  158.42    6.79
   3  -2   4  173.92    6.91
   3  -2   4  151.30    4.89
   3  -2   4  166.91    6.76
   3  -2   4  177.06    6.94
  -3   2  -4  160.94    5.95
  -3   2  -4  161.57    6.50
  -3   2  -4  180.12    6.48
   3  -2   5    5.84    1.20
   3  -2   5    4.87    1.38
  -3   2  -5    7.07    1.20
  -3   2  -5    5.05    1.25
   3  -2   5    4.88    1.04
  -3   2  -5    5.62    1.44
  -3   2  -5    7.34    1.56
  -3   2  -5    7.17    1.78
   3  -2   5    5.63    1.41
   3  -2   5    5.10    0.82
   3  -2   5    4.55    1.36
  -3   2  -5    5.55    1.25
   3  -2   5    3.74    1.13
  -3   2  -5    5.33    1.33
  -3   2  -5    4.23    0.95
  -3   2  -5    5.15    1.17
  -3   2  -6  253.74    9.62
   3  -2   6  277.16    9.80
  -3   2  -6  277.68    9.29
   3  -2   6  275.20    8.56
  -3   2  -6  261.36    9.80
   3  -2   6  273.40    9.84
   3  -2   6  280.64    9.81
   3  -2   6  280.15    9.83
   3  -2   6  253.54    7.10
  -3   2  -6  247.45    8.28
  -3   2  -6  274.62    9.72
   3  -2   6  267.06    9.68
  -3   2  -6  265.57    9.18
   3  -2   6  264.67    8.73
  -3   2  -6  255.67    8.57
   3  -2   7   70.39    4.90
  -3   2  -7   78.07    5.27
  -3   2  -7   81.99    5.02
   3  -2   7   72.01    4.32
  -3   2  -7   76.95    5.28
   3  -2   7   78.21    5.23
   3  -2   7   69.79    4.88
   3  -2   7   75.32    5.04
  -3   2  -7   76.87    4.51
  -3   2  -7   75.44    5.08
  -3   2  -7   68.07    4.74
   3  -2   7   74.61    5.02
   3  -2   7   74.13    4.46
  -3   2  -7   76.18    4.50
  -3   2  -8   38.98    3.98
   3  -2   8   42.48    4.06
   3  -2   8   38.55    3.82
   3  -2   8   38.55    3.81
  -3   2  -8   40.29    3.90
  -3   2  -8   35.72    3.30
  -3   2  -8   47.16    4.15
   3  -2   8   35.91    3.68
   3  -2   8   39.96    3.42
  -3   2  -8   38.66    3.69
   3  -2   8   41.58    3.48
   3  -2   8   43.25    3.96
   3  -2   9   14.12    2.13
   3  -2   9   17.42    2.42
  -3   2  -9   21.26    3.07
   3  -2   9   20.39    2.94
   3  -2   9   19.93    2.82
   3  -2   9   19.14    2.80
  -3   2  -9   18.90    2.88
   3  -2   9   13.99    2.44
  -3   2  -9   20.43    3.03
  -3   2  -9   18.62    2.55
  -3   2  -9   19.16    2.79
  -3   2  -9   21.53    3.15
   3  -2   9   12.65    2.34
   3  -2  10    5.79    1.67
  -3   2 -10   10.76    2.37
  -3   2 -10   10.28    2.40
  -3   2 -10    8.69    1.93
  -3   2 -10   12.85    2.44
  -3   2 -10    7.88    2.05
   3  -2  11    4.99    1.61
  -3   2 -11    6.11    2.19
  -3   2 -11    1.51    1.33
  -3   2 -11    5.06    1.72
  -3   2 -11    4.01    1.67
  -3   2 -11    4.11    1.84
  -3   2 -12   14.40    3.29
  -3   2 -12   15.01    3.21
   3  -2  12   11.74    2.64
  -3   2 -12   12.20    2.95
   3  -1 -13   59.76    4.60
   3  -1 -13   56.72    5.83
  -3   1  13   48.05    5.19
  -3   1  13   53.83    4.64
   3  -1 -12   42.07    3.65
   3  -1 -12   36.64    4.46
  -3   1  12   39.23    4.44
  -3   1  12   43.04    3.90
   3  -1 -12   32.43    4.03
  -3   1  11    0.49    0.94
  -3   1  11    0.10    0.86
   3  -1 -11    0.96    0.80
   3  -1 -11    0.06    0.96
   3  -1 -11    0.44    0.70
   3  -1 -11    1.01    1.19
  -3   1  10    5.76    1.81
  -3   1  10    7.10    1.50
   3  -1 -10    7.54    1.49
   3  -1 -10   10.68    2.28
   3  -1 -10   11.11    1.59
   3  -1 -10    8.00    1.84
  -3   1   9  141.58    7.42
  -3   1   9  137.43    5.99
   3  -1  -9  135.27    6.78
   3  -1  -9  153.32    5.96
   3  -1  -9  148.23    7.45
  -3   1   9  147.81    7.58
   3  -1  -9  150.36    5.57
  -3   1   8  349.88    9.79
  -3   1   8  375.04   12.09
   3  -1  -8  350.52   10.93
  -3   1   8  345.41   10.94
   3  -1  -8  361.32    9.57
   3  -1  -8  346.64    9.67
   3  -1  -8  347.78   11.39
  -3   1   8  375.16   12.17
   3  -1  -8  365.68    9.11
  -3   1   7  145.72    6.80
  -3   1   7  142.03    5.27
   3  -1  -7  156.85    6.24
  -3   1   7  139.63    6.07
   3  -1  -7  152.74    5.23
   3  -1  -7  144.29    5.17
   3  -1  -7  155.79    6.66
   3  -1  -7  148.43    4.82
  -3   1   6  359.85   10.90
  -3   1   6  356.75    8.67
   3  -1  -6  380.78    8.72
  -3   1   6  357.59   10.12
   3  -1  -6  352.91    9.59
   3  -1  -6  348.53    8.40
  -3   1   6  338.99    9.33
   3  -1  -6  357.32    8.05
   3  -1  -6  362.60   10.21
  -3   1   6  358.33    8.99
  -3   1   5   52.90    2.16
  -3   1   5   55.79    2.21
  -3   1   5   65.67    3.97
  -3   1   5   61.72    2.62
   3  -1  -5   53.37    1.91
   3  -1  -5   63.09    2.71
  -3   1   5   62.87    3.56
   3  -1  -5   63.67    3.13
   3  -1  -5   65.86    2.58
  -3   1   5   62.28    3.36
   3  -1  -5   66.41    2.46
  -3   1   5   54.09    2.15
  -3   1   5   61.67    3.21
   3  -1  -5   62.65    3.36
   3  -1  -4  970.57   16.09
   3  -1  -4  944.14   17.41
  -3   1   4  961.11   17.46
   3  -1  -4 1002.12   16.86
  -3   1   4 1049.25   19.83
  -3   1   4 1037.85   20.75
  -3   1   4  979.58   16.94
  -3   1   4  971.87   17.55
  -3   1   4  954.11   17.52
   3  -1  -4  958.24   17.46
   3  -1  -4  961.44   17.45
  -3   1   4 1039.10   19.77
   3  -1  -4  927.53   17.45
   3  -1  -4  978.98   17.99
   3  -1  -4 1076.12   17.65
   3  -1  -4 1010.70   18.74
  -3   1   4 1049.78   19.59
   3  -1  -3  268.25    5.63
   3  -1  -3  257.28    6.46
  -3   1   3  258.78    6.58
   3  -1  -3  267.37    5.39
  -3   1   3  280.28    7.77
  -3   1   3  289.44    8.16
  -3   1   3  250.61    4.95
  -3   1   3  259.22    6.58
  -3   1   3  257.49    6.55
   3  -1  -3  256.57    6.49
   3  -1  -3  254.20    6.44
   3  -1  -3  282.30    7.24
   3  -1  -3  260.91    6.49
  -3   1   3  280.78    7.42
   3  -1  -3  254.91    5.75
   3  -1  -3  275.45    5.91
   3  -1  -3  257.02    6.16
  -3   1   3  283.32    7.73
   3  -1  -2  277.77    6.37
  -3   1   2  276.47    7.68
  -3   1   2  274.51    7.04
   3  -1  -2  268.00    6.96
  -3   1   2  276.47    7.75
   3  -1  -2  270.79    5.51
  -3   1   2  281.88    7.14
  -3   1   2  277.79    7.13
   3  -1  -2  264.20    6.97
   3  -1  -2  274.15    7.02
   3  -1  -2  266.94    7.09
  -3   1   2  278.71    7.12
   3  -1  -2  274.94    7.00
   3  -1  -2  281.90    5.83
  -3   1   2  293.55    7.92
   3  -1  -1 1004.85   18.22
  -3   1   1  968.88   18.66
  -3   1   1  984.69   18.84
   3  -1  -1  986.10   18.78
  -3   1   1  988.91   19.35
   3  -1  -1 1006.02   16.86
   3  -1  -1  972.16   18.27
  -3   1   1  986.52   18.93
  -3   1   1  996.57   18.99
   3  -1  -1  964.11   18.76
   3  -1  -1  980.89   18.79
   3  -1  -1 1018.21   18.58
  -3   1   1  979.36   17.92
   3  -1  -1  973.12   18.77
  -3   1   1  987.95   17.72
  -3   1   1 1007.42   19.40
   3  -1   0    1.61    0.56
   3  -1   0    2.21    0.32
  -3   1   0    1.68    0.47
   3  -1   0    2.85    0.84
  -3   1   0    1.27    0.41
   3  -1   0    2.30    0.49
  -3   1   0    2.06    0.33
   3  -1   0    2.21    0.54
  -3   1   0    1.98    0.76
  -3   1   0    2.57    0.80
  -3   1   0    1.45    0.64
   3  -1   0    2.06    0.69
   3  -1   0    2.53    0.63
   3  -1   0    1.62    0.66
   3  -1   0    1.58    0.69
  -3   1   0    2.26    0.64
  -3   1   0    1.41    0.63
  -3   1   0    2.34    0.76
   3  -1   1    0.96    0.49
   3  -1   1    0.86    0.31
  -3   1  -1    1.03    0.33
   3  -1   1    0.77    0.55
  -3   1  -1    1.17    0.30
   3  -1   1    1.91    0.58
   3  -1   1    1.01    0.40
  -3   1  -1    0.49    0.52
  -3   1  -1    1.59    0.72
  -3   1  -1    0.92    0.62
   3  -1   1    0.53    0.62
   3  -1   1    0.68    0.45
   3  -1   1    0.50    0.48
  -3   1  -1    1.43    0.37
   3  -1   1    1.12    0.61
  -3   1  -1    0.77    0.48
  -3   1  -1    0.99    0.58
  -3   1  -1    0.74    0.59
   3  -1   2   -0.26    0.53
  -3   1  -2    0.37    0.19
   3  -1   2    0.27    0.34
   3  -1   2    1.07    0.63
   3  -1   2    0.88    0.50
  -3   1  -2    0.25    0.16
   3  -1   2    0.52    0.26
  -3   1  -2    0.08    0.63
  -3   1  -2   -0.18    0.54
  -3   1  -2   -0.08    0.50
   3  -1   2   -0.02    0.56
   3  -1   2   -0.42    0.40
   3  -1   2    0.42    0.61
  -3   1  -2   -0.02    0.30
   3  -1   2    0.32    0.57
  -3   1  -2    0.68    0.58
  -3   1  -2   -0.01    0.51
  -3   1  -2    0.71    0.53
   3  -1   3  697.80   15.08
   3  -1   3  665.76   13.76
   3  -1   3  668.89   15.28
  -3   1  -3  672.46   15.50
  -3   1  -3  610.77   11.04
  -3   1  -3  672.99   14.48
   3  -1   3  662.97   11.91
  -3   1  -3  670.85   15.53
   3  -1   3  679.99   15.55
   3  -1   3  679.29   15.39
   3  -1   3  692.85   15.47
   3  -1   3  673.23   13.16
  -3   1  -3  672.73   13.97
   3  -1   3  674.72   15.33
  -3   1  -3  687.52   15.18
  -3   1  -3  675.83   14.75
   3  -1   4  287.89    8.75
  -3   1  -4  282.78    9.14
   3  -1   4  273.75    8.91
  -3   1  -4  271.51    7.96
  -3   1  -4  274.35    9.10
   3  -1   4  285.02    9.15
   3  -1   4  291.29    9.13
   3  -1   4  283.48    9.04
   3  -1   4  263.87    6.76
   3  -1   4  286.39    9.06
  -3   1  -4  268.20    8.08
   3  -1   4  280.46    8.01
  -3   1  -4  291.66    8.96
  -3   1  -4  270.31    8.21
   3  -1   5    2.62    0.96
  -3   1  -5    2.80    1.09
  -3   1  -5    4.64    1.33
   3  -1   5    2.38    0.98
   3  -1   5    2.00    0.99
   3  -1   5    3.68    0.67
   3  -1   5    1.35    0.83
   3  -1   5    2.33    0.59
  -3   1  -5    3.30    1.02
  -3   1  -5    2.14    0.88
   3  -1   5    2.26    0.92
   3  -1   5    3.30    0.98
   3  -1   5    2.43    1.04
  -3   1  -5    2.17    0.76
  -3   1  -5    4.32    1.00
   3  -1   6  286.40    9.98
   3  -1   6  290.51    9.30
  -3   1  -6  292.32   10.25
   3  -1   6  309.16   10.35
   3  -1   6  295.16   10.05
   3  -1   6  295.89   10.06
  -3   1  -6  307.94   10.23
  -3   1  -6  288.35    9.59
   3  -1   6  287.44    9.99
   3  -1   6  288.92    9.56
  -3   1  -6  295.70    9.84
  -3   1  -6  278.61    8.76
   3  -1   7   -0.91    0.94
   3  -1   7    0.31    0.68
  -3   1  -7    0.13    0.73
   3  -1   7   -0.20    0.72
  -3   1  -7    0.67    1.15
   3  -1   7    1.35    0.82
   3  -1   7   -1.38    0.89
   3  -1   7   -2.35    1.06
  -3   1  -7   -0.05    0.57
   3  -1   7   -0.34    0.74
  -3   1  -7    1.01    1.00
  -3   1  -7   -0.65    0.88
   3  -1   8   54.82    4.20
   3  -1   8   50.15    4.17
  -3   1  -8   53.93    4.28
  -3   1  -8   51.54    4.40
   3  -1   8   64.84    4.82
   3  -1   8   63.46    4.70
   3  -1   8   53.47    4.31
   3  -1   8   64.54    4.75
  -3   1  -8   58.92    4.58
   3  -1   8   55.15    4.18
  -3   1  -8   53.90    4.52
  -3   1  -8   48.37    4.27
   3  -1   9    0.80    1.10
   3  -1   9    1.12    1.10
   3  -1   9    1.20    0.97
   3  -1   9   -0.36    1.24
   3  -1   9   -2.27    1.23
  -3   1  -9    1.14    1.02
   3  -1   9    1.74    1.20
   3  -1   9    0.83    0.96
  -3   1  -9   -0.79    1.07
  -3   1  -9    0.42    0.98
  -3   1  -9    0.60    0.96
  -3   1 -10    3.63    1.78
  -3   1 -10    7.23    1.98
   3  -1  10    1.65    1.20
  -3   1 -10    3.60    1.74
  -3   1 -11    5.14    1.74
  -3   1 -11    3.53    1.63
   3  -1  11    3.57    1.58
  -3   1 -11    5.78    1.99
  -3   1 -12  125.21    8.84
  -3   1 -12  127.31    8.66
  -3   1 -12  129.23    8.90
  -3   1 -12  153.56    8.73
   3  -1  12  125.61    7.96
  -3   0  14    2.39    1.34
   3   0 -14    2.96    1.66
   3   0 -13    0.76    1.42
   3   0 -13    0.80    1.37
  -3   0  13    0.66    1.00
  -3   0  13   -0.81    1.02
  -3   0  13    0.81    1.10
   3   0 -13   -0.90    0.94
  -3   0  12  102.51    7.35
   3   0 -12  104.90    7.53
   3   0 -12  108.74    7.37
  -3   0  12  105.65    7.09
  -3   0  12   99.64    5.76
   3   0 -12  111.00    5.94
  -3   0  11  286.12   11.46
  -3   0  11  267.99    9.47
  -3   0  11  277.18   11.92
   3   0 -11  296.99   12.34
   3   0 -11  259.15    9.98
   3   0 -11  263.68   11.21
   3   0 -11  288.61    9.59
  -3   0  10   88.51    5.86
  -3   0  10   92.66    4.89
  -3   0  10   82.05    5.35
   3   0 -10   84.24    5.69
   3   0 -10   85.43    6.01
  -3   0  10   90.37    6.26
   3   0 -10   87.42    4.91
   3   0 -10   92.79    5.22
   3   0 -10   92.58    4.80
   3   0  -9  325.31    9.25
   3   0  -9  294.13    7.94
   3   0  -9  309.10   10.04
   3   0  -9  301.56   10.68
  -3   0   9  292.34   10.36
  -3   0   9  314.93   11.64
   3   0  -9  303.01   11.22
   3   0  -9  305.24    9.56
   3   0  -9  309.09    8.56
  -3   0   9  300.17   10.89
  -3   0   9  294.97    8.99
  -3   0   8  213.82    8.52
  -3   0   8  197.95    6.64
   3   0  -8  204.15    6.66
   3   0  -8  206.96    6.74
  -3   0   8  202.34    7.90
   3   0  -8  189.75    7.71
  -3   0   8  211.53    8.79
   3   0  -8  213.15    8.54
   3   0  -8  210.84    7.04
   3   0  -8  201.80    6.21
   3   0  -8  211.19    6.28
   3   0  -8  219.30    7.94
  -3   0   7  484.63   10.76
   3   0  -7  498.58   13.41
  -3   0   7  494.22   13.88
   3   0  -7  471.81   11.39
   3   0  -7  490.05   12.73
  -3   0   7  506.00   13.15
   3   0  -7  499.79   11.17
   3   0  -7  448.13   10.58
   3   0  -7  497.04   11.40
   3   0  -7  481.54   10.46
  -3   0   7  497.10   13.56
  -3   0   7  489.26   11.12
   3   0  -6  365.38   10.26
  -3   0   6  374.47   11.10
  -3   0   6  345.94    8.67
   3   0  -6  352.11    9.05
   3   0  -6  352.13    9.60
  -3   0   6  362.60   10.07
   3   0  -6  346.00    7.70
   3   0  -6  371.51    8.47
   3   0  -6  361.62    9.52
   3   0  -6  334.95    7.82
  -3   0   6  341.15    8.99
   3   0  -6  352.45    7.77
  -3   0   6  364.25   10.60
  -3   0   6  351.00    8.28
  -3   0   5  123.55    4.56
  -3   0   5  127.23    5.60
   3   0  -5  120.44    4.87
   3   0  -5  123.29    3.84
   3   0  -5  127.02    4.58
  -3   0   5  123.96    5.01
   3   0  -5  116.35    3.30
   3   0  -5  116.27    4.61
  -3   0   5  118.82    5.27
  -3   0   5  121.21    3.69
  -3   0   5  119.59    4.70
   3   0  -5  100.37    3.16
   3   0  -4   30.51    1.20
  -3   0   4   31.37    2.47
  -3   0   4   34.43    1.51
   3   0  -4   29.43    1.44
   3   0  -4   34.51    1.37
  -3   0   4   32.15    2.31
   3   0  -4   30.41    1.17
   3   0  -4   35.43    2.29
  -3   0   4   31.07    1.52
   3   0  -4   28.78    1.45
   3   0  -4   29.71    1.45
   3   0  -4   29.73    1.45
   3   0  -4   29.43    1.44
   3   0  -4   37.28    2.27
  -3   0   4   33.20    2.36
   3   0  -4   33.25    1.66
  -3   0   4   34.14    2.31
  -3   0   4   31.53    2.58
   3   0  -4   31.90    2.13
   3   0  -3  485.27    9.23
  -3   0   3  514.59   11.46
  -3   0   3  472.42    8.17
   3   0  -3  463.21    9.62
   3   0  -3  479.32    8.17
  -3   0   3  505.51   11.27
   3   0  -3  432.87    7.47
   3   0  -3  508.38   10.67
  -3   0   3  458.69    9.72
   3   0  -3  474.42    9.74
   3   0  -3  479.72    9.66
   3   0  -3  470.00    9.60
   3   0  -3  511.60   10.67
   3   0  -3  465.13    9.61
  -3   0   3  518.40   10.98
   3   0  -3  489.14    8.86
  -3   0   3  522.58   11.88
  -3   0   3  524.87   11.25
   3   0  -3  445.74    9.53
   3   0  -2 1115.42   19.89
  -3   0   2 1116.36   20.85
   3   0  -2 1089.59   20.10
   3   0  -2 1140.88   18.08
  -3   0   2 1169.30   21.38
   3   0  -2 1100.53   20.21
  -3   0   2 1107.13   20.28
   3   0  -2 1105.58   20.24
   3   0  -2 1103.46   20.11
   3   0  -2 1108.79   20.13
   3   0  -2 1145.08   20.46
   3   0  -2 1112.50   20.18
  -3   0   2 1150.98   20.37
   3   0  -2 1107.86   18.36
   3   0  -2 1034.46   18.24
  -3   0   2 1212.79   21.45
   3   0  -1   14.89    1.43
  -3   0   1   16.89    1.43
   3   0  -1   16.18    1.51
   3   0  -1   15.58    0.96
  -3   0   1   16.89    1.33
  -3   0   1   16.06    1.59
   3   0  -1   14.00    1.27
  -3   0   1   16.03    1.53
   3   0  -1   15.62    1.52
   3   0  -1   16.05    1.51
   3   0  -1   14.74    1.46
   3   0  -1   14.73    1.35
   3   0  -1   15.27    1.47
  -3   0   1   15.41    1.26
  -3   0   1   14.58    1.53
   3   0   0  588.26   12.39
   3   0   0  588.95   12.97
   3   0   0  578.88   11.15
  -3   0   0  586.13   11.40
   3   0   0  579.60   12.92
  -3   0   0  612.97   11.43
   3   0   0  600.33   11.25
  -3   0   0  605.44   13.12
   3   0   0  609.81   11.82
  -3   0   0  600.27   13.15
   3   0   0  607.99   13.19
   3   0   0  599.98   13.02
   3   0   0  596.20   12.99
   3   0   0  603.03   12.19
   3   0   0  604.88   13.06
  -3   0   0  617.28   12.50
  -3   0   0  617.03   13.14
   3   0   1  491.04   10.38
   3   0   1  523.40   11.91
   3   0   1  508.88   10.29
  -3   0  -1  458.49    8.84
   3   0   1  500.87   11.71
  -3   0  -1  493.63    9.33
  -3   0  -1  512.70   11.55
   3   0   1  511.21    9.93
  -3   0  -1  509.26   11.92
   3   0   1  505.14   11.84
   3   0   1  487.76   11.60
   3   0   1  491.60   11.64
   3   0   1  513.47   10.55
   3   0   1  506.06   11.75
  -3   0  -1  510.67   11.30
  -3   0  -1  460.31    8.95
  -3   0  -1  516.13   11.55
   3   0   2   14.33    1.20
   3   0   2   16.08    1.76
   3   0   2   15.07    1.45
   3   0   2   16.42    1.81
  -3   0  -2   15.49    1.62
   3   0   2   15.72    1.13
  -3   0  -2   17.73    1.92
   3   0   2   15.68    1.80
   3   0   2   14.97    1.72
   3   0   2   13.03    1.61
   3   0   2   14.99    1.73
   3   0   2   14.39    1.32
  -3   0  -2   14.77    1.64
  -3   0  -2   14.17    1.21
  -3   0  -2   15.93    1.66
   3   0   3  138.67    5.72
   3   0   3  127.99    3.66
   3   0   3  137.93    5.13
   3   0   3  141.86    5.71
  -3   0  -3  141.00    5.12
  -3   0  -3  136.38    5.74
   3   0   3  143.41    5.85
   3   0   3  142.73    5.73
   3   0   3  150.91    5.88
   3   0   3  137.31    5.65
   3   0   3  141.95    4.41
  -3   0  -3  145.35    5.07
  -3   0  -3  138.67    5.52
  -3   0  -3  123.86    4.62
  -3   0  -3  149.29    5.37
   3   0   4  330.91    9.88
   3   0   4  333.95    9.37
   3   0   4  337.06    9.97
  -3   0  -4  328.25    8.66
   3   0   4  296.68    6.03
  -3   0  -4  346.20   10.19
   3   0   4  355.42   10.24
   3   0   4  337.54    9.91
   3   0   4  334.38    9.89
   3   0   4  336.10    7.65
   3   0   4  337.73    9.91
  -3   0  -4  355.71    9.36
   3   0   4  294.00    6.17
  -3   0  -4  331.82    9.69
  -3   0  -4  331.67    9.01
  -3   0  -4  330.82    8.88
   3   0   5  155.40    6.65
   3   0   5  170.60    6.90
  -3   0  -5  157.56    5.54
  -3   0  -5  154.94    6.78
   3   0   5  169.15    6.95
   3   0   5  161.90    6.72
   3   0   5  170.61    6.88
   3   0   5  157.24    6.65
   3   0   5  157.55    4.67
  -3   0  -5  160.95    6.37
   3   0   5  165.18    6.53
  -3   0  -5  154.36    6.58
  -3   0  -5  164.97    6.43
  -3   0  -5  157.81    5.77
   3   0   6  669.94   16.86
  -3   0  -6  691.91   17.33
   3   0   6  673.17   16.95
   3   0   6  664.54   16.67
   3   0   6  657.02   16.63
   3   0   6  654.87   12.90
   3   0   6  646.07   16.57
  -3   0  -6  678.28   16.49
   3   0   6  655.40   16.64
   3   0   6  662.68   16.47
  -3   0  -6  691.35   17.07
  -3   0  -6  683.43   16.64
   3   0   7  240.92    9.27
  -3   0  -7  255.68    9.67
   3   0   7  260.64    9.63
   3   0   7  247.00    9.29
   3   0   7  254.38    9.41
   3   0   7  249.12    9.36
  -3   0  -7  249.34    9.37
   3   0   7  243.13    9.27
   3   0   7  232.96    9.02
  -3   0  -7  242.52    9.45
  -3   0  -7  246.52    9.35
   3   0   8   17.62    2.49
  -3   0  -8   21.40    2.85
   3   0   8   22.11    2.82
   3   0   8   23.43    2.83
   3   0   8   25.51    2.96
   3   0   8   27.80    3.06
  -3   0  -8   24.71    2.99
   3   0   8   24.32    2.87
   3   0   8   18.35    2.59
  -3   0  -8   20.32    2.82
  -3   0  -8   22.93    2.92
   3   0   9  603.67   17.20
   3   0   9  586.78   17.07
   3   0   9  610.90   17.22
   3   0   9  581.56   16.80
   3   0   9  584.01   16.85
   3   0   9  619.34   17.17
  -3   0  -9  625.84   17.98
  -3   0  -9  560.52   17.51
   3   0   9  607.04   17.09
  -3   0  -9  648.42   18.45
   3   0   9  597.61   17.37
   3   0  10    5.75    1.75
   3   0  10    4.44    1.54
   3   0  10    5.91    1.65
   3   0  10    7.59    1.80
  -3   0 -10    1.75    1.13
   3   0  10    4.16    1.50
   3   0  10    5.80    1.75
   3   0  10    5.42    1.67
  -3   0 -10    5.70    1.83
  -3   0 -10    6.52    2.11
  -3   0 -11   20.39    3.34
  -3   0 -11   21.00    3.42
   3   0  11   21.35    3.29
  -3   0 -11   22.80    3.55
  -3   0 -12    4.58    1.96
  -3   0 -12    3.34    1.60
   3   0  12    2.40    1.89
  -3   0 -12    3.01    1.63
  -3  -1  14   23.50    3.99
  -3  -1  13   61.42    4.56
  -3  -1  13   58.64    5.19
  -3  -1  13   68.12    6.37
   3   1 -13   58.12    5.98
   3   1 -13   52.51    4.96
   3   1 -13   60.15    5.81
   3   1 -13   68.01    4.86
  -3  -1  12    4.97    1.46
  -3  -1  12    3.21    1.49
   3   1 -12    4.52    1.71
   3   1 -12    4.09    1.76
   3   1 -12    2.68    1.29
  -3  -1  12    4.93    1.89
   3   1 -12    2.73    1.13
  -3  -1  11    4.07    1.14
  -3  -1  11    3.51    1.39
   3   1 -11    4.22    1.62
   3   1 -11    1.42    1.26
   3   1 -11    2.68    1.12
  -3  -1  11    1.77    1.22
   3   1 -11    2.67    1.06
  -3  -1  11    4.71    1.78
   3   1 -10  113.30    5.29
   3   1 -10  104.84    4.56
  -3  -1  10  104.54    6.19
   3   1 -10  115.54    6.75
  -3  -1  10  110.46    7.00
   3   1 -10  113.22    7.00
   3   1 -10  116.17    5.92
  -3  -1  10  109.86    5.15
  -3  -1  10  105.28    6.18
  -3  -1   9    9.86    2.17
   3   1  -9   11.37    1.59
   3   1  -9   10.09    1.65
   3   1  -9   12.82    1.48
   3   1  -9   15.84    2.27
   3   1  -9   10.22    2.09
   3   1  -9   10.42    1.66
   3   1  -9   10.46    1.59
  -3  -1   9    9.38    1.89
  -3  -1   9   13.58    1.68
  -3  -1   9    9.19    1.76
   3   1  -8  167.58    5.84
   3   1  -8  178.72    6.00
   3   1  -8  171.80    5.63
   3   1  -8  174.65    6.72
   3   1  -8  173.09    7.26
  -3  -1   8  171.78    7.23
  -3  -1   8  175.36    8.02
   3   1  -8  165.31    7.54
  -3  -1   8  161.31    5.11
   3   1  -8  167.35    5.42
   3   1  -8  160.44    6.13
   3   1  -8  167.91    6.23
  -3  -1   8  174.94    7.32
  -3  -1   8  179.25    5.89
  -3  -1   7   -0.43    0.82
  -3  -1   7   -0.26    0.43
   3   1  -7    0.22    0.33
  -3  -1   7    0.56    0.80
   3   1  -7    0.55    0.52
   3   1  -7   -0.07    0.44
  -3  -1   7   -0.16    0.32
   3   1  -7    0.18    0.50
   3   1  -7   -0.23    0.38
  -3  -1   7    0.42    0.63
   3   1  -7   -0.30    0.62
   3   1  -7    0.14    0.48
  -3  -1   6   31.19    2.64
  -3  -1   6   33.85    1.95
   3   1  -6   32.08    1.97
   3   1  -6   32.01    2.19
  -3  -1   6   30.29    2.62
  -3  -1   6   30.74    2.08
  -3  -1   6   27.32    2.73
   3   1  -6   29.67    1.65
   3   1  -6   35.93    2.45
  -3  -1   6   30.84    2.18
   3   1  -6   29.69    1.64
   3   1  -6   35.10    2.65
  -3  -1   5  725.46   15.90
  -3  -1   5  742.49   13.26
  -3  -1   5  740.24   14.72
  -3  -1   5  758.77   16.93
   3   1  -5  688.95   13.29
   3   1  -5  717.93   14.46
  -3  -1   5  729.12   15.77
   3   1  -5  684.97   12.44
   3   1  -5  734.94   14.89
   3   1  -5  740.78   15.69
  -3  -1   5  743.16   15.04
   3   1  -5  674.33   12.36
   3   1  -4   60.17    2.27
   3   1  -4   66.84    3.42
  -3  -1   4   65.20    3.48
  -3  -1   4   66.68    2.18
   3   1  -4   59.62    1.87
   3   1  -4   61.07    1.67
  -3  -1   4   66.45    3.32
   3   1  -4   67.70    1.80
   3   1  -4   66.75    3.11
   3   1  -4   56.82    1.88
   3   1  -4   56.65    1.91
   3   1  -4   59.52    1.88
   3   1  -4   57.79    1.85
   3   1  -4   56.25    1.83
   3   1  -4   65.87    3.00
  -3  -1   4   64.19    3.31
  -3  -1   4   61.88    1.94
   3   1  -4   65.39    2.25
  -3  -1   4   67.56    3.79
  -3  -1   4   68.88    3.23
   3   1  -3   78.29    3.57
  -3  -1   3   72.11    2.85
  -3  -1   3   77.99    3.51
   3   1  -3   67.42    2.52
  -3  -1   3   81.43    3.66
   3   1  -3   67.82    1.57
   3   1  -3   76.81    3.22
   3   1  -3   71.67    1.83
   3   1  -3   68.01    2.62
   3   1  -3   67.77    2.56
   3   1  -3   68.79    2.54
   3   1  -3   68.72    2.53
   3   1  -3   69.77    2.56
   3   1  -3   77.50    3.21
  -3  -1   3   70.81    3.28
   3   1  -3   73.90    2.11
  -3  -1   3   80.18    3.93
  -3  -1   3   73.99    3.39
  -3  -1   2   44.48    2.42
   3   1  -2   46.91    2.63
   3   1  -2   46.55    2.32
   3   1  -2   41.08    1.30
  -3  -1   2   46.93    2.75
  -3  -1   2   48.62    2.46
  -3  -1   2   48.73    2.52
   3   1  -2   47.59    2.41
   3   1  -2   46.37    2.34
   3   1  -2   44.11    2.25
   3   1  -2   47.06    2.32
   3   1  -2   45.07    2.28
   3   1  -2   41.46    2.29
   3   1  -2   47.78    2.40
   3   1  -2   45.72    1.44
  -3  -1   2   44.41    2.60
  -3  -1   2   46.59    2.77
   3   1  -1  728.39   14.67
   3   1  -1  708.32   14.51
   3   1  -1  724.89   14.51
   3   1  -1  715.38   14.45
   3   1  -1  717.22   14.14
   3   1  -1  713.52   14.49
   3   1  -1  727.13   13.82
   3   1  -1  696.79   13.03
   3   1  -1  736.40   14.56
  -3  -1   1  731.55   13.81
  -3  -1   1  744.31   15.11
   3   1  -1  736.73   14.52
  -3  -1   1  740.61   14.90
  -3  -1   1  742.09   14.96
  -3  -1   1  730.22   14.65
   3   1   0  219.68    5.98
  -3  -1   0  232.70    6.91
   3   1   0  233.81    6.75
  -3  -1   0  228.51    5.50
  -3  -1   0  226.42    6.67
   3   1   0  219.74    6.71
   3   1   0  223.65    6.70
   3   1   0  219.98    6.58
   3   1   0  220.00    6.57
   3   1   0  233.06    6.03
   3   1   0  218.27    6.58
   3   1   0  223.50    5.63
  -3  -1   0  238.46    6.32
  -3  -1   0  223.96    6.61
  -3  -1   0  212.59    5.83
   3   1   1  590.95   11.87
  -3  -1  -1  592.92   13.74
   3   1   1  606.82   13.46
  -3  -1  -1  621.46   13.28
   3   1   1  610.94   12.58
  -3  -1  -1  598.27   13.62
   3   1   1  596.11   13.56
   3   1   1  611.11   13.58
   3   1   1  596.45   13.36
   3   1   1  590.59   13.34
   3   1   1  601.20   12.16
   3   1   1  611.56   13.47
   3   1   1  616.45   11.65
  -3  -1  -1  626.68   13.12
  -3  -1  -1  602.08   13.10
  -3  -1  -2  713.52   15.96
   3   1   2  701.60   15.54
  -3  -1  -2  731.02   15.04
   3   1   2  727.85   15.07
   3   1   2  722.71   15.82
  -3  -1  -2  683.62   15.64
   3   1   2  712.85   15.69
   3   1   2  719.92   15.61
   3   1   2  704.93   15.55
   3   1   2  714.56   13.87
   3   1   2  712.65   15.62
   3   1   2  691.07   13.15
  -3  -1  -2  730.97   15.42
  -3  -1  -2  728.49   13.66
  -3  -1  -2  696.97   14.85
  -3  -1  -3  441.03   11.72
   3   1   3  433.30   11.31
  -3  -1  -3  422.17   10.32
   3   1   3  436.75   11.12
  -3  -1  -3  444.71   11.63
   3   1   3  432.00   11.45
   3   1   3  424.52   11.32
   3   1   3  438.62   11.33
   3   1   3  424.73   11.22
   3   1   3  436.99   11.33
   3   1   3  449.36    9.51
   3   1   3  417.64    8.34
  -3  -1  -3  445.26   11.24
  -3  -1  -3  438.51   10.08
  -3  -1  -3  427.53   10.35
  -3  -1  -4  273.31    9.04
   3   1   4  259.49    8.52
  -3  -1  -4  259.91    7.38
   3   1   4  282.36    8.73
   3   1   4  276.64    8.89
   3   1   4  267.86    8.73
   3   1   4  251.18    8.39
   3   1   4  268.40    8.62
   3   1   4  277.70    8.74
   3   1   4  266.42    6.63
  -3  -1  -4  273.22    8.65
  -3  -1  -4  251.99    7.41
  -3  -1  -4  254.01    7.81
   3   1   5   50.88    3.80
  -3  -1  -5   46.76    3.60
   3   1   5   47.08    3.45
  -3  -1  -5   43.39    2.65
   3   1   5   46.47    3.52
   3   1   5   45.98    3.48
   3   1   5   40.80    3.22
   3   1   5   48.98    3.51
   3   1   5   48.19    3.48
   3   1   5   49.37    2.41
  -3  -1  -5   46.35    3.29
   3   1   5   45.06    3.44
  -3  -1  -5   48.78    3.55
  -3  -1  -5   43.25    3.13
  -3  -1  -5   45.93    2.76
   3   1   6  680.69   17.71
   3   1   6  706.31   17.46
   3   1   6  709.20   17.38
   3   1   6  704.25   17.21
   3   1   6  719.99   17.36
   3   1   6  700.93   13.76
   3   1   6  737.35   17.49
  -3  -1  -6  735.61   17.30
   3   1   6  707.23   17.29
   3   1   6  696.72   17.58
  -3  -1  -6  694.70   17.56
  -3  -1  -6  683.30   16.96
   3   1   7  483.62   14.57
   3   1   7  503.07   14.30
   3   1   7  494.33   14.11
   3   1   7  501.19   14.08
   3   1   7  495.85   14.02
   3   1   7  485.65   10.49
   3   1   7  496.09   14.02
  -3  -1  -7  527.92   14.55
   3   1   7  471.00   13.77
   3   1   7  517.69   14.86
  -3  -1  -7  511.56   14.72
  -3  -1  -7  486.20   14.12
  -3  -1  -8   -3.19    1.31
   3   1   8    0.12    0.71
   3   1   8   -0.24    0.81
   3   1   8   -0.20    0.72
   3   1   8   -0.86    0.85
  -3  -1  -8   -0.36    0.88
   3   1   8    1.02    0.74
   3   1   8    0.59    0.72
   3   1   8   -0.21    0.78
  -3  -1  -8    0.35    0.83
   3   1   8    0.04    0.90
  -3  -1  -9    4.53    1.37
   3   1   9    4.87    1.46
   3   1   9    6.78    1.77
   3   1   9    7.45    1.65
   3   1   9    7.31    1.70
  -3  -1  -9    6.21    1.77
   3   1   9    8.28    1.80
   3   1   9    4.98    1.34
   3   1   9    5.98    1.87
  -3  -1  -9    7.00    1.84
   3   1   9    5.30    1.80
   3   1  10  125.51    7.59
   3   1  10  135.11    8.06
   3   1  10  136.46    7.26
   3   1  10  136.13    7.14
   3   1  10  136.94    7.20
   3   1  10  133.63    7.14
  -3  -1 -10  138.43    8.00
   3   1  10  143.82    7.38
   3   1  10  130.50    7.21
  -3  -1 -10  149.07    8.40
  -3  -1 -10  142.41    8.24
  -3  -1 -11  116.04    7.87
  -3  -1 -11  103.49    7.36
  -3  -1 -11  113.98    7.75
   3   1  11  117.09    7.82
  -3  -1 -12    0.47    1.30
  -3  -1 -12    1.12    1.31
   3   2 -13   46.66    5.31
  -3  -2  13   51.55    5.75
   3   2 -13   46.80    5.50
   3   2 -13   49.47    4.89
  -3  -2  13   48.79    3.94
  -3  -2  12   23.73    2.61
   3   2 -12   23.57    3.57
   3   2 -12   18.98    3.41
   3   2 -12   21.68    3.14
  -3  -2  12   16.63    2.85
  -3  -2  12   20.06    3.45
  -3  -2  11  123.05    7.26
   3   2 -11  133.33    7.89
   3   2 -11  126.94    5.47
  -3  -2  11  150.14    8.73
   3   2 -11  148.88    8.70
   3   2 -11  144.36    7.28
  -3  -2  11  130.68    7.06
  -3  -2  11  139.70    6.06
   3   2 -10   56.97    4.01
   3   2 -10   61.51    5.00
  -3  -2  10   60.51    4.68
   3   2 -10   55.78    3.38
  -3  -2  10   58.47    5.13
   3   2 -10   56.76    4.19
  -3  -2  10   50.99    4.18
  -3  -2  10   59.73    3.59
  -3  -2   9  267.68    9.86
   3   2  -9  267.99    7.87
   3   2  -9  263.97    8.51
   3   2  -9  266.95    7.42
   3   2  -9  264.73    8.99
  -3  -2   9  260.04    7.86
  -3  -2   9  259.03    9.37
   3   2  -9  264.75    8.59
  -3  -2   9  262.31   10.83
   3   2  -8  547.96   12.84
  -3  -2   8  567.17   16.04
   3   2  -8  553.47   12.42
   3   2  -8  537.09   13.26
  -3  -2   8  544.09   14.68
  -3  -2   8  505.74   11.61
   3   2  -8  552.88   11.59
   3   2  -8  535.19   12.72
   3   2  -8  581.53   13.60
  -3  -2   8  559.01   12.26
  -3  -2   8  536.55   14.29
   3   2  -7   49.59    2.78
  -3  -2   7   47.02    3.84
   3   2  -7   50.08    3.19
   3   2  -7   50.50    2.85
  -3  -2   7   49.94    3.60
  -3  -2   7   43.11    2.52
   3   2  -7   46.54    2.25
   3   2  -7   45.66    2.84
  -3  -2   7   46.28    2.58
  -3  -2   7   48.18    2.55
  -3  -2   7   46.68    3.36
  -3  -2   6  292.75    8.76
  -3  -2   6  299.36    6.96
   3   2  -6  284.97    7.01
  -3  -2   6  287.81    9.72
   3   2  -6  278.49    7.35
  -3  -2   6  300.19    9.10
  -3  -2   6  282.04    7.55
   3   2  -6  284.08    7.82
   3   2  -6  293.16    6.35
  -3  -2   6  281.25    7.63
   3   2  -6  303.14    7.86
   3   2  -6  293.30    8.45
  -3  -2   5   23.33    2.07
  -3  -2   5   21.96    1.37
  -3  -2   5   23.67    1.85
   3   2  -5   20.80    1.34
  -3  -2   5   24.85    2.51
   3   2  -5   21.61    1.69
  -3  -2   5   23.64    2.18
   3   2  -5   21.63    1.78
   3   2  -5   24.29    1.22
   3   2  -5   24.99    2.09
   3   2  -5   23.88    1.90
[truncated: 2,774,861 more chars]
